# Supplementary material for: 3-Ethyl-4-[(E)-(4-fluoro­benzyl­idene)amino]-1H-1,2,4-triazole-5(4H)-thione
Source: Acta Crystallogr Sect E Struct Rep Online. 2012 Apr 18;68(Pt 5):o1407. doi: 10.1107/S1600536812015346 (PMC3344533; doi:10.1107/S1600536812015346)
Supplement: Supplementary file 2 [file e-68-o1407-Isup2.hkl]

#
# h,k,l, Fc-squared, Fo-squared, sigma(Fo-squared) and status flag
#
data_I
_shelx_title ' sea2_m in P2(1)/c'
_shelx_refln_list_code          4
_shelx_F_calc_maximum      155.05
_exptl_crystal_F_000       520.00
_reflns_d_resolution_high  0.8409
 
loop_
 _symmetry_equiv_pos_as_xyz
 'x, y, z'
 '-x, y+1/2, -z+1/2'
 '-x, -y, -z'
 'x, -y-1/2, z-1/2'
 
_cell_length_a     7.7967
_cell_length_b     8.4205
_cell_length_c    19.1384
_cell_angle_alpha  90.000
_cell_angle_beta   99.780
_cell_angle_gamma  90.000
 
_shelx_F_squared_multiplier     1.000
 
loop_
 _refln_index_h
 _refln_index_k
 _refln_index_l
 _refln_F_squared_calc
 _refln_F_squared_meas
 _refln_F_squared_sigma
 _refln_observed_status
   1   0   0        0.01        0.00      0.98 o
   2   0   0     1622.68     1722.96     32.76 o
   3   0   0     3065.51     3156.66     58.03 o
   4   0   0     1157.92     1249.65     29.05 o
   5   0   0     3004.33     3054.71     61.39 o
   6   0   0       54.46       61.93      7.27 o
   7   0   0       82.20       69.29      7.25 o
   8   0   0       19.74       15.13      4.62 o
   9   0   0       11.41        2.10      5.50 o
   1   1   0     1420.10     1452.86     18.58 o
   2   1   0     1420.37     1437.71     18.33 o
   3   1   0      255.00      221.57      4.67 o
   4   1   0        0.12        0.00      1.40 o
   5   1   0       32.08       32.46      3.34 o
   6   1   0      356.70      347.81     10.85 o
   7   1   0       99.00       98.76      5.91 o
   8   1   0       41.25       37.12      4.18 o
   9   1   0        1.24        7.20      3.62 o
   0   2   0      340.26      270.84      8.02 o
   1   2   0    17132.04    16225.99    309.12 o
   2   2   0     1458.89     1458.03     29.88 o
   3   2   0       42.86       40.35      2.25 o
   4   2   0      412.03      435.18      8.32 o
   5   2   0       29.08       30.06      3.14 o
   6   2   0       67.89       64.07      4.70 o
   7   2   0        2.10        0.00      2.31 o
   8   2   0       11.58        7.11      3.27 o
   1   3   0     1714.56     1801.94     30.64 o
   2   3   0        2.28        0.99      2.08 o
   3   3   0      623.86      596.23     11.96 o
   4   3   0      239.84      236.30      6.25 o
   5   3   0      301.28      303.61      9.49 o
   6   3   0       31.69       28.79      5.57 o
   7   3   0       39.89       39.58      4.63 o
   8   3   0       31.72       32.66      5.08 o
   0   4   0      979.91     1052.88     20.33 o
   1   4   0      742.98      713.34     12.46 o
   2   4   0     3054.24     3092.34     42.59 o
   3   4   0       24.81       25.06      3.19 o
   4   4   0      189.11      186.07      7.74 o
   5   4   0       39.70       34.75      3.74 o
   6   4   0       73.33       63.96      6.08 o
   7   4   0       41.31       39.81      5.25 o
   8   4   0       29.37       19.97      4.80 o
   1   5   0        4.49        4.02      2.32 o
   2   5   0      457.81      467.68     10.59 o
   3   5   0       57.03       52.93      4.16 o
   4   5   0        0.34        1.05      2.16 o
   5   5   0       20.07       25.82      3.59 o
   6   5   0       70.48       69.40      6.88 o
   7   5   0        4.36        0.00      3.45 o
   0   6   0       56.70       46.97      5.33 o
   1   6   0        8.93        7.64      2.52 o
   2   6   0       17.69       28.24      3.28 o
   3   6   0        0.00        0.00      2.13 o
   4   6   0      165.72      155.73      6.36 o
   5   6   0        4.25        3.90      3.55 o
   6   6   0       25.54       31.32      5.23 o
   7   6   0        0.01        7.28      3.69 o
   1   7   0       19.34       12.80      2.81 o
   2   7   0       83.61       78.66      5.38 o
   3   7   0      160.41      162.04      8.60 o
   4   7   0        0.38        4.23      2.98 o
   5   7   0       53.79       53.49      6.01 o
   6   7   0        0.25        3.26      3.65 o
   0   8   0        3.94        5.59      4.07 o
   1   8   0        6.88        3.92      2.89 o
   2   8   0       95.30       89.87      6.26 o
   3   8   0       28.16       31.68      4.45 o
   4   8   0       20.57       21.31      3.79 o
   5   8   0        0.61        3.62      3.77 o
   1   9   0       29.35       27.98      4.07 o
   2   9   0        0.21        0.00      2.78 o
   3   9   0        0.28        0.00      3.41 o
   4   9   0        0.64        5.93      3.69 o
   0  10   0        4.13        0.00      4.16 o
  -9   1   1        1.84        1.97      4.32 o
  -8   1   1        6.86        7.06      2.78 o
  -7   1   1       60.75       66.57      6.24 o
  -6   1   1       21.67       20.55      3.17 o
  -5   1   1      661.32      658.20     14.38 o
  -4   1   1      184.40      175.82      5.19 o
  -3   1   1      656.76      648.25      9.47 o
  -2   1   1     2733.91     2880.34     41.22 o
  -1   1   1     1518.64     1536.78     20.02 o
   0   1   1      528.78      573.22     11.58 o
   1   1   1     1056.25     1139.86     15.14 o
   2   1   1     3944.62     4003.49     44.81 o
   3   1   1       22.31       29.83      1.74 o
   4   1   1       72.61       92.04      3.24 o
   5   1   1       81.60       79.46      4.65 o
   6   1   1      316.13      297.85      9.68 o
   7   1   1       40.17       41.17      3.86 o
   8   1   1       72.48       77.03      6.28 o
   9   1   1       26.80       25.69      7.02 o
  -9   2   1        0.01        2.71      3.64 o
  -8   2   1       21.07       21.39      3.51 o
  -7   2   1      142.99      133.54      7.08 o
  -6   2   1       72.17       79.99      5.11 o
  -5   2   1      237.99      240.23      8.13 o
  -4   2   1     1255.40     1200.20     16.77 o
  -3   2   1      515.77      536.73      9.05 o
  -2   2   1       15.13       11.22      1.57 o
  -1   2   1    10646.02     9977.42    204.07 o
   0   2   1      435.27      420.73      8.51 o
   1   2   1    24040.65    21958.93    485.38 o
   2   2   1       95.97      100.34      3.34 o
   3   2   1     2275.63     2236.82     30.69 o
   4   2   1     1034.80     1110.42     22.97 o
   5   2   1      119.95      124.40      5.49 o
   6   2   1      320.60      298.42      9.85 o
   7   2   1       27.58       22.25      4.10 o
   8   2   1        3.41        9.11      6.22 o
  -8   3   1        0.04        0.00      3.21 o
  -7   3   1       42.95       46.47      4.67 o
  -6   3   1        2.11        0.57      2.88 o
  -5   3   1      710.46      696.75     15.48 o
  -4   3   1        7.93        9.56      2.20 o
  -3   3   1      124.11      127.81      4.51 o
  -2   3   1        5.94        7.30      1.41 o
  -1   3   1       17.00       16.24      1.85 o
   0   3   1      993.02     1010.97     15.18 o
   1   3   1       63.68       53.03      2.68 o
   2   3   1      313.06      294.13      5.90 o
   3   3   1     1376.37     1469.81     26.22 o
   4   3   1       12.19        8.12      1.92 o
   5   3   1       41.03       42.35      3.51 o
   6   3   1       78.69       73.99      5.58 o
   7   3   1       81.65       80.64      6.30 o
   8   3   1        9.60        4.80      4.69 o
  -8   4   1        9.24       12.26      5.97 o
  -7   4   1        0.02        3.75      3.77 o
  -6   4   1        3.55        3.38      3.17 o
  -5   4   1       50.96       43.97      4.05 o
  -4   4   1       10.88       12.42      2.24 o
  -3   4   1     1367.01     1458.07     20.44 o
  -2   4   1      376.20      401.99      9.23 o
  -1   4   1      278.07      261.95      6.67 o
   0   4   1      115.32      117.79      3.51 o
   1   4   1       51.60       50.10      3.15 o
   2   4   1     1119.51     1169.13     16.48 o
   3   4   1      265.44      273.50      7.21 o
   4   4   1        0.04        1.88      1.80 o
   5   4   1       37.50       34.70      3.74 o
   6   4   1        0.01        5.35      3.30 o
   7   4   1        2.71        1.82      3.09 o
   8   4   1        3.47        6.19      3.66 o
  -7   5   1       15.76       24.35      4.58 o
  -6   5   1        0.37        0.00      3.20 o
  -5   5   1      127.88      123.19      7.36 o
  -4   5   1      501.06      494.29     12.28 o
  -3   5   1      122.99      118.57      5.91 o
  -2   5   1      724.56      748.79     14.34 o
  -1   5   1        0.59        1.56      1.81 o
   0   5   1      401.48      408.38      8.81 o
   1   5   1        1.11        0.00      1.63 o
   2   5   1      172.92      145.10      5.61 o
   3   5   1      363.35      362.53      9.81 o
   4   5   1       88.51       95.12      4.98 o
   5   5   1       23.42       27.90      6.82 o
   6   5   1       34.08       24.78      4.54 o
   7   5   1        0.00        0.00      3.49 o
  -7   6   1       11.09       19.74      4.48 o
  -6   6   1        4.87        4.18      5.43 o
  -5   6   1       20.65       23.72      3.88 o
  -4   6   1      124.92      129.99      6.54 o
  -3   6   1       39.13       43.02      3.95 o
  -2   6   1      130.62      150.45      6.83 o
  -1   6   1       89.13      100.36      5.38 o
   0   6   1      113.86      117.49      5.82 o
   1   6   1       34.71       33.83      3.45 o
   2   6   1        0.03        3.91      2.30 o
   3   6   1      887.69      808.99     21.11 o
   4   6   1        0.64        0.00      2.58 o
   5   6   1       77.23       84.75      6.55 o
   6   6   1        8.63        6.19      4.06 o
   7   6   1       44.67       55.53      6.18 o
  -6   7   1        0.29        3.46      3.47 o
  -5   7   1        4.03        1.97      4.20 o
  -4   7   1       21.36       20.02      3.45 o
  -3   7   1        9.66       10.48      3.07 o
  -2   7   1       91.10       88.83      5.71 o
  -1   7   1        0.35        0.00      2.18 o
   0   7   1        4.74        1.82      2.37 o
   1   7   1       46.00       42.71      3.98 o
   2   7   1       90.75       94.57      6.45 o
   3   7   1      147.56      143.94      8.12 o
   4   7   1       49.59       51.72      5.28 o
   5   7   1        0.23        0.00      3.69 o
   6   7   1        1.86        5.65      4.86 o
  -5   8   1       19.16       21.93      4.65 o
  -4   8   1        0.09        3.95      3.95 o
  -3   8   1        0.54        0.00      2.49 o
  -2   8   1        0.39        0.00      2.74 o
  -1   8   1        0.02        0.00      2.49 o
   0   8   1        0.10        2.46      2.59 o
   1   8   1        4.70        8.56      2.76 o
   2   8   1       73.26       73.53      8.75 o
   3   8   1        1.72        0.00      2.48 o
   4   8   1        3.44        5.92      3.62 o
   5   8   1       31.19       27.12      5.13 o
  -4   9   1       21.32       26.64      5.93 o
  -3   9   1        2.59        0.00      4.41 o
  -2   9   1       14.61       17.14      3.51 o
  -1   9   1       43.75       44.59      4.62 o
   0   9   1        2.31        0.00      2.87 o
   1   9   1       12.09        9.75      3.30 o
   2   9   1        0.27        0.17      3.40 o
   3   9   1        6.13        2.04      4.01 o
   0  10   1        0.93        5.15      3.49 o
  -9   0   2        0.27        0.00      9.65 o
  -8   0   2       12.21       16.32      5.94 o
  -7   0   2       45.93       56.75      6.66 o
  -6   0   2      480.13      482.82     20.40 o
  -5   0   2      144.87      136.09      8.39 o
  -4   0   2      540.24      548.27     16.56 o
  -3   0   2     1836.70     1708.62     34.14 o
  -2   0   2      650.42      699.32     15.63 o
  -1   0   2    12424.43     9545.56    409.37 o
   0   0   2     6784.58     6253.08    188.23 o
   1   0   2     1069.89     1095.62     20.47 o
   2   0   2     4685.24     5035.40     73.94 o
   3   0   2      147.06      148.83      5.38 o
   4   0   2      217.44      153.61      5.95 o
   5   0   2      293.48      343.13     13.77 o
   6   0   2       70.32       67.71      6.71 o
   7   0   2        0.15        0.00      6.72 o
   8   0   2       84.15       88.21     13.72 o
  -9   1   2        9.24        8.62      4.02 o
  -8   1   2       36.00       32.38      3.99 o
  -7   1   2        0.37        0.00      2.31 o
  -6   1   2      720.72      711.21     16.31 o
  -5   1   2      297.88      293.26      8.95 o
  -4   1   2      236.10      227.81      5.69 o
  -3   1   2      522.33      554.42     10.19 o
  -2   1   2     9844.78    10529.82    127.10 o
  -1   1   2      386.68      412.95      5.77 o
   0   1   2      495.34      519.70      6.94 o
   1   1   2     3583.09     3734.98     48.56 o
   2   1   2        0.21        1.03      0.95 o
   3   1   2      887.07      925.48     12.78 o
   4   1   2      512.21      582.57      9.81 o
   5   1   2        0.75        0.00      1.98 o
   6   1   2        0.59        0.00      2.26 o
   7   1   2       57.70       64.63      5.06 o
   8   1   2        0.20        1.84      3.53 o
  -9   2   2        1.26        0.00      3.34 o
  -8   2   2        0.92        0.00      2.58 o
  -7   2   2       47.18       46.25      4.35 o
  -6   2   2       23.14       25.93      3.68 o
  -5   2   2        5.40        7.78      2.16 o
  -4   2   2        8.95        8.41      1.68 o
  -3   2   2       55.66       53.27      2.59 o
  -2   2   2     6999.15     7394.87     89.55 o
  -1   2   2      425.09      423.41      7.03 o
   0   2   2       19.42       11.87      1.43 o
   1   2   2      834.53      922.56     11.83 o
   2   2   2       59.87       43.47      2.25 o
   3   2   2      758.52      807.52     12.74 o
   4   2   2        8.39       16.36      1.87 o
   5   2   2       24.13       21.79      2.88 o
   6   2   2       48.69       42.63      4.01 o
   7   2   2       18.44       17.59      3.69 o
   8   2   2        1.70        0.00      2.88 o
  -8   3   2        1.80        6.16      3.84 o
  -7   3   2      114.67      105.14      6.90 o
  -6   3   2      110.14      117.36      6.69 o
  -5   3   2      485.40      458.37     11.98 o
  -4   3   2      675.40      646.11     11.55 o
  -3   3   2      174.50      171.72      5.26 o
  -2   3   2      259.21      271.56      6.33 o
  -1   3   2     5456.53     5511.41     58.06 o
   0   3   2       95.51      102.03      3.19 o
   1   3   2      545.92      547.92      8.65 o
   2   3   2        3.97        8.30      1.41 o
   3   3   2        7.25       10.56      1.59 o
   4   3   2        0.36        4.33      1.57 o
   5   3   2       56.00       63.12      4.32 o
   6   3   2       41.75       37.33      4.78 o
   7   3   2       20.37       25.46      3.98 o
   8   3   2        6.30       13.69      3.99 o
  -8   4   2        7.80        8.47      4.45 o
  -7   4   2        8.12       10.44      3.44 o
  -6   4   2       66.00       66.63      5.54 o
  -5   4   2        8.74       11.05      3.27 o
  -4   4   2        0.73        0.00      1.77 o
  -3   4   2      218.32      210.82      5.93 o
  -2   4   2       23.77       20.33      1.90 o
  -1   4   2      218.95      203.75      5.74 o
   0   4   2        0.86        2.56      1.22 o
   1   4   2      275.39      232.42      6.22 o
   2   4   2      851.02      842.52     12.43 o
   3   4   2      219.35      217.97      6.41 o
   4   4   2     1255.55     1215.88     21.37 o
   5   4   2        0.00        0.00      2.31 o
   6   4   2      128.73      130.43      8.61 o
   7   4   2       28.26       35.86      5.44 o
   8   4   2       62.56       60.38      6.72 o
  -8   5   2        1.35        2.71      5.81 o
  -7   5   2        0.04        0.59      3.84 o
  -6   5   2        3.40        4.06      3.93 o
  -5   5   2       38.81       47.29      4.64 o
  -4   5   2     1232.00     1207.13     21.24 o
  -3   5   2      115.18      119.97      5.93 o
  -2   5   2        0.55        0.00      1.74 o
  -1   5   2        3.52        2.30      1.68 o
   0   5   2      310.56      345.81      8.04 o
   1   5   2      828.05      836.02     14.76 o
   2   5   2      234.95      255.88      7.56 o
   3   5   2       31.07       29.71      3.69 o
   4   5   2       33.34       32.20      3.30 o
   5   5   2       22.00       19.46      3.71 o
   6   5   2        4.19        5.83      3.42 o
   7   5   2       13.20       17.44      4.80 o
  -7   6   2        0.26        0.15      3.21 o
  -6   6   2        0.45        2.72      3.51 o
  -5   6   2       51.91       51.36      5.10 o
  -4   6   2        0.07        0.00      2.88 o
  -3   6   2       58.34       54.98      4.17 o
  -2   6   2       51.17       48.49      4.03 o
  -1   6   2       11.67       11.78      2.75 o
   0   6   2        0.07        0.94      2.06 o
   1   6   2        7.40        9.93      2.37 o
   2   6   2       31.19       37.32      3.67 o
   3   6   2       12.83       14.52      3.03 o
   4   6   2       17.89       24.68      3.30 o
   5   6   2        1.81        0.00      3.01 o
   6   6   2       10.68       16.20      3.97 o
   7   6   2       17.49       25.60      5.26 o
  -6   7   2        4.26        7.95      3.95 o
  -5   7   2        4.31       13.06      4.29 o
  -4   7   2        0.01        0.52      2.92 o
  -3   7   2      318.25      312.47     10.89 o
  -2   7   2       42.91       45.02      4.28 o
  -1   7   2       11.38       10.41      2.75 o
   0   7   2       94.52       88.80      5.52 o
   1   7   2        7.86        8.56      2.57 o
   2   7   2       36.19       42.39      4.24 o
   3   7   2       22.97       18.44      3.60 o
   4   7   2        2.44        8.80      3.23 o
   5   7   2       40.33       43.62      6.03 o
   6   7   2        8.85       10.31      5.71 o
  -5   8   2        0.39        0.00      4.56 o
  -4   8   2       13.18       17.27      6.31 o
  -3   8   2        1.93        0.00      2.76 o
  -2   8   2        0.29        0.00      2.90 o
  -1   8   2       33.00       37.07      4.24 o
   0   8   2        4.82        3.98      3.15 o
   1   8   2       16.71       25.95      3.76 o
   2   8   2       70.42       78.98      5.78 o
   3   8   2        0.50        0.48      3.02 o
   4   8   2       41.77       49.96      5.41 o
   5   8   2        0.41        0.00      3.80 o
  -4   9   2        0.66        0.56      7.30 o
  -3   9   2        0.26        6.93      4.55 o
  -2   9   2       29.88       44.59      4.80 o
  -1   9   2        1.93        7.96      4.29 o
   0   9   2       18.46       23.01      3.93 o
   1   9   2        2.86        0.00      4.26 o
   2   9   2        3.44        3.54      3.05 o
   3   9   2        9.07        5.65      3.39 o
  -9   1   3        7.57        1.87      3.29 o
  -8   1   3        6.73       10.47      3.18 o
  -7   1   3       13.91       13.69      2.84 o
  -6   1   3       88.87       85.66      5.26 o
  -5   1   3      459.36      465.20     11.61 o
  -4   1   3       33.26       26.55      2.06 o
  -3   1   3      395.36      370.64      6.88 o
  -2   1   3      508.65      541.25      7.78 o
  -1   1   3     6545.48     6495.15     65.79 o
   0   1   3     3687.88     3770.55     41.40 o
   1   1   3      186.08      181.56      4.24 o
   2   1   3       41.30       54.64      2.40 o
   3   1   3      966.02     1107.93     14.89 o
   4   1   3      141.28      124.70      4.07 o
   5   1   3      106.70      106.13      5.33 o
   6   1   3       19.74       20.62      3.21 o
   7   1   3       79.75       89.90      6.47 o
   8   1   3       23.90       29.90      4.56 o
  -9   2   3       50.68       50.59      5.32 o
  -8   2   3       21.31       15.54      3.41 o
  -7   2   3       11.53        6.88      3.35 o
  -6   2   3        0.08        1.03      2.82 o
  -5   2   3       14.13       20.15      2.78 o
  -4   2   3      653.53      645.26     10.67 o
  -3   2   3       57.11       53.84      2.73 o
  -2   2   3     3068.16     3282.23     35.93 o
  -1   2   3     1884.29     1973.18     23.58 o
   0   2   3       14.35       15.40      1.21 o
   1   2   3       36.08       41.32      1.88 o
   2   2   3      397.83      366.59      7.08 o
   3   2   3        0.04        1.68      1.09 o
   4   2   3      883.58      842.36     13.26 o
   5   2   3      260.16      252.05      8.31 o
   6   2   3      155.26      156.19      8.97 o
   7   2   3      312.01      291.73     11.83 o
   8   2   3        9.32       11.53      3.33 o
  -8   3   3        7.80        7.42      4.09 o
  -7   3   3        0.17        1.27      3.24 o
  -6   3   3       10.84       11.47      3.23 o
  -5   3   3      274.68      274.95      9.00 o
  -4   3   3      318.81      308.88      6.86 o
  -3   3   3     1492.68     1492.30     28.44 o
  -2   3   3      268.91      268.96      6.67 o
  -1   3   3     1085.35     1119.79     14.69 o
   0   3   3      465.47      495.07      7.91 o
   1   3   3      125.18      123.49      3.53 o
   2   3   3     3526.53     3919.69     43.36 o
   3   3   3        0.05        1.07      1.40 o
   4   3   3        2.97        2.29      1.52 o
   5   3   3        3.79        3.79      2.21 o
   6   3   3       10.15       13.88      3.10 o
   7   3   3       12.74       11.66      3.45 o
   8   3   3        0.94        8.35      6.16 o
  -8   4   3       23.27       20.80      5.90 o
  -7   4   3        5.87        2.39      2.77 o
  -6   4   3       23.18       27.39      3.93 o
  -5   4   3      128.41      125.54      8.73 o
  -4   4   3        0.93        0.26      1.80 o
  -3   4   3     1383.31     1309.71     20.48 o
  -2   4   3       18.82       19.85      1.87 o
  -1   4   3        6.94        8.83      1.46 o
   0   4   3      191.06      199.42      4.94 o
   1   4   3        2.11        3.27      1.20 o
   2   4   3      668.84      688.96     11.44 o
   3   4   3      206.27      194.52      5.66 o
   4   4   3        0.00        0.00      1.74 o
   5   4   3      115.09      119.36      7.29 o
   6   4   3      155.56      148.99      9.35 o
   7   4   3        4.57        5.34      3.78 o
   8   4   3       14.22       15.02      4.53 o
  -8   5   3        6.69        8.23      5.09 o
  -7   5   3        7.68        9.04      4.06 o
  -6   5   3       37.59       36.02      4.87 o
  -5   5   3        4.72        8.46      2.95 o
  -4   5   3       52.44       56.38      4.37 o
  -3   5   3      203.97      189.11      8.30 o
  -2   5   3        0.82        0.50      1.91 o
  -1   5   3       64.87       63.99      4.35 o
   0   5   3      306.53      316.13      7.42 o
   1   5   3      303.07      285.71      7.68 o
   2   5   3        0.81        0.00      1.54 o
   3   5   3        3.97        1.93      2.01 o
   4   5   3       51.82       54.08      4.88 o
   5   5   3      109.93      116.35      8.19 o
   6   5   3        6.58        9.48      4.16 o
   7   5   3       16.60       15.05      4.38 o
  -7   6   3        2.29        7.86      5.14 o
  -6   6   3        0.29        0.10      3.12 o
  -5   6   3       16.70       17.30      3.69 o
  -4   6   3      125.04      110.89      6.01 o
  -3   6   3       11.15       10.63      2.70 o
  -2   6   3      102.64       96.00      5.39 o
  -1   6   3       10.01       12.77      2.54 o
   0   6   3       93.45       94.70      5.29 o
   1   6   3       35.26       30.03      3.31 o
   2   6   3      101.19      104.95      5.59 o
   3   6   3      273.48      269.70      9.45 o
   4   6   3       72.54       77.47      5.35 o
   5   6   3      234.39      200.50     10.13 o
   6   6   3        3.28        6.84      4.16 o
   7   6   3       32.29       35.13      5.48 o
  -6   7   3        1.42        2.60      9.81 o
  -5   7   3        2.67        5.41      3.87 o
  -4   7   3        7.14        9.39      3.27 o
  -3   7   3      259.47      261.21      9.95 o
  -2   7   3       34.98       32.72      3.65 o
  -1   7   3       11.52        8.85      2.72 o
   0   7   3       68.64       75.91      5.10 o
   1   7   3      193.48      201.28      8.37 o
   2   7   3       77.72       82.18      5.82 o
   3   7   3        0.00        0.00      2.78 o
   4   7   3       94.02       89.24      6.07 o
   5   7   3        1.11        0.00      3.87 o
   6   7   3        0.03        0.12      5.72 o
  -5   8   3        0.85        0.00      3.20 o
  -4   8   3        0.02        5.50      3.50 o
  -3   8   3        8.04        4.45      5.45 o
  -2   8   3        1.45        1.06      2.54 o
  -1   8   3        0.91        3.69      2.82 o
   0   8   3       35.95       32.21      3.97 o
   1   8   3        8.26        3.68      2.78 o
   2   8   3       27.58       26.49      4.02 o
   3   8   3        3.49        3.47      3.50 o
   4   8   3        1.25        3.79      3.40 o
   5   8   3        3.29        2.32      5.43 o
  -4   9   3       10.22       10.83      4.72 o
  -3   9   3        2.87        5.80      3.84 o
  -2   9   3       33.97       30.11      4.90 o
  -1   9   3       42.06       47.44      5.74 o
   0   9   3       11.91       14.62      3.32 o
   1   9   3       23.82       28.28      4.08 o
   2   9   3       15.92       11.22      3.62 o
   3   9   3        6.52       11.43      3.65 o
  -9   0   4       30.10       39.94      6.85 o
  -8   0   4      615.11      563.55     22.95 o
  -7   0   4      134.85      133.30     10.29 o
  -6   0   4        1.26        5.92      2.97 o
  -5   0   4      387.35      347.13     13.85 o
  -4   0   4      321.61      284.08      8.08 o
  -3   0   4     1968.08     2019.72     33.10 o
  -2   0   4      791.50      874.70     15.80 o
  -1   0   4     6315.18     6087.45     87.20 o
   0   0   4      765.76      830.58     14.35 o
   1   0   4      257.45      297.59      7.00 o
   2   0   4      850.05      938.90     20.47 o
   3   0   4     2046.08     1960.74     33.40 o
   4   0   4      425.20      386.65     11.09 o
   5   0   4     1541.19     1644.61     38.61 o
   6   0   4      196.32      179.82     10.99 o
   7   0   4      121.05      126.14     12.40 o
   8   0   4      327.51      287.77     19.77 o
  -9   1   4       67.84       61.55      5.62 o
  -8   1   4       43.17       45.28      4.50 o
  -7   1   4       59.68       78.04      5.48 o
  -6   1   4       37.37       34.46      3.54 o
  -5   1   4       85.41       73.55      4.40 o
  -4   1   4       50.09       50.89      2.33 o
  -3   1   4      500.00      478.05      9.06 o
  -2   1   4      178.33      185.17      3.93 o
  -1   1   4      570.76      557.65     10.33 o
   0   1   4     2079.32     2224.83     24.15 o
   1   1   4       59.40       61.41      2.37 o
   2   1   4      811.76      764.26     12.42 o
   3   1   4     1008.19     1123.84     15.30 o
   4   1   4      346.68      335.83      7.25 o
   5   1   4        0.25        2.01      2.11 o
   6   1   4       24.38       26.39      4.08 o
   7   1   4       91.54       81.54      7.06 o
   8   1   4      195.61      210.44     11.90 o
  -9   2   4        5.83        4.41      3.71 o
  -8   2   4        0.01        3.18      3.11 o
  -7   2   4      379.49      356.54     11.83 o
  -6   2   4       31.35       34.36      3.61 o
  -5   2   4       17.17       23.07      2.78 o
  -4   2   4       48.10       44.78      2.73 o
  -3   2   4       40.17       39.96      2.16 o
  -2   2   4     3048.48     3141.28     34.52 o
  -1   2   4       43.04       37.92      1.88 o
   0   2   4     1014.28     1026.81     12.86 o
   1   2   4      448.82      420.04      6.78 o
   2   2   4      368.66      327.83      8.36 o
   3   2   4      242.91      253.39      6.69 o
   4   2   4      245.80      270.71      6.61 o
   5   2   4      138.72      132.36      6.92 o
   6   2   4       13.79       20.38      3.39 o
   7   2   4      174.15      172.59      9.03 o
   8   2   4        2.47        3.59      3.03 o
  -8   3   4       18.21       23.48      5.63 o
  -7   3   4       50.16       62.84      5.16 o
  -6   3   4      146.75      152.75      7.66 o
  -5   3   4       18.60       13.47      3.36 o
  -4   3   4      183.69      173.78      5.69 o
  -3   3   4      256.27      219.34      5.61 o
  -2   3   4      930.74      870.73     12.70 o
  -1   3   4      354.32      327.18      6.60 o
   0   3   4       20.74       22.03      1.61 o
   1   3   4       84.70       93.94      3.15 o
   2   3   4     2784.85     2893.38     33.34 o
   3   3   4       70.36       85.20      4.18 o
   4   3   4      258.88      269.61      7.60 o
   5   3   4      156.85      133.61      8.02 o
   6   3   4      262.24      270.39     11.04 o
   7   3   4        0.72        2.79      3.18 o
   8   3   4       32.02       27.49      5.20 o
  -8   4   4        7.34       13.19      4.48 o
  -7   4   4       38.13       37.25      4.67 o
  -6   4   4      358.67      349.36     12.78 o
  -5   4   4        2.73        0.00      2.34 o
  -4   4   4      175.92      149.49      6.02 o
  -3   4   4       17.81       22.78      2.17 o
  -2   4   4      265.91      263.64      6.18 o
  -1   4   4      633.43      610.58     10.07 o
   0   4   4      495.58      473.35      8.44 o
   1   4   4       67.04       76.95      3.15 o
   2   4   4       15.03       21.02      2.80 o
   3   4   4      340.39      331.91      7.67 o
   4   4   4      142.54      140.87      6.19 o
   5   4   4      187.04      197.74     10.04 o
   6   4   4      207.46      200.87     11.03 o
   7   4   4       23.19       24.81      4.90 o
  -8   5   4        4.29        0.00      7.41 o
  -7   5   4        3.96        4.08      3.78 o
  -6   5   4       15.11       21.62      4.11 o
  -5   5   4      204.41      187.21      8.89 o
  -4   5   4       60.42       70.00      5.13 o
  -3   5   4       58.79       52.44      4.04 o
  -2   5   4      204.33      210.28      8.23 o
  -1   5   4       62.65       62.20      3.57 o
   0   5   4       98.48      100.82      3.81 o
   1   5   4      876.69      883.90     16.68 o
   2   5   4       58.49       51.87      3.46 o
   3   5   4      181.20      180.33      7.32 o
   4   5   4       10.72        6.26      3.15 o
   5   5   4       29.47       28.95      4.91 o
   6   5   4        9.40        1.11      4.64 o
   7   5   4        0.85        3.33      4.29 o
  -7   6   4        4.45        6.84      5.02 o
  -6   6   4        2.53        0.00      4.03 o
  -5   6   4        2.49        0.00      2.71 o
  -4   6   4       11.72       10.75      2.43 o
  -3   6   4        1.91        2.24      2.77 o
  -2   6   4        4.67        8.05      2.47 o
  -1   6   4        4.50        3.27      2.02 o
   0   6   4        0.20        0.00      2.22 o
   1   6   4      100.90       88.27      5.00 o
   2   6   4        6.43        3.81      2.13 o
   3   6   4        9.51        6.42      2.53 o
   4   6   4       20.33       22.88      3.64 o
   5   6   4       21.87       20.11      5.24 o
   6   6   4        4.76        9.77      4.05 o
  -6   7   4        3.25       11.18      4.23 o
  -5   7   4       46.15       42.80      5.09 o
  -4   7   4       39.97       35.55      4.31 o
  -3   7   4        0.87        3.03      4.39 o
  -2   7   4       26.74       24.64      3.45 o
  -1   7   4       18.57       16.79      3.16 o
   0   7   4      180.25      178.37      8.27 o
   1   7   4       23.73       32.08      3.82 o
   2   7   4       49.35       54.76      4.96 o
   3   7   4       52.38       55.42      6.64 o
   4   7   4       10.30        5.44      3.58 o
   5   7   4       13.25       10.41      4.52 o
   6   7   4       18.19       28.87      5.20 o
  -5   8   4        0.95        1.94      3.54 o
  -4   8   4        0.21        0.00      3.73 o
  -3   8   4        5.23        8.13      3.07 o
  -2   8   4        0.19        0.00      2.68 o
  -1   8   4       21.50       19.87      3.28 o
   0   8   4        7.06        3.98      4.39 o
   1   8   4        1.24        0.16      3.17 o
   2   8   4        0.00        0.00      2.60 o
   3   8   4        0.53        3.80      4.01 o
   4   8   4        7.24        3.53      3.39 o
  -3   9   4        5.07        0.96      3.02 o
  -2   9   4        1.86        3.94      3.28 o
  -1   9   4        0.12        0.99      3.46 o
   0   9   4       56.48       68.01      8.36 o
   1   9   4        7.82        2.34      3.56 o
   2   9   4        4.77        3.78      3.22 o
   3   9   4        8.75       10.44      3.74 o
  -9   1   5        3.46        5.59      3.25 o
  -8   1   5       21.34       20.62      4.32 o
  -7   1   5       68.85       77.68      6.95 o
  -6   1   5       43.81       45.12      3.89 o
  -5   1   5        0.00        0.62      1.82 o
  -4   1   5        0.86        0.93      1.09 o
  -3   1   5        8.42        6.98      1.17 o
  -2   1   5     1381.89     1480.02     25.53 o
  -1   1   5       83.83      106.66      3.97 o
   0   1   5     3115.75     3232.73     34.48 o
   1   1   5     2644.45     2830.38     33.16 o
   2   1   5        2.33        0.00      0.96 o
   3   1   5     2524.82     2643.11     30.88 o
   4   1   5       41.07       46.95      2.81 o
   5   1   5      718.92      740.24     15.91 o
   6   1   5      318.56      319.70     11.73 o
   7   1   5       71.14       74.75      8.49 o
   8   1   5       45.95       47.53      5.96 o
  -9   2   5       48.97       48.87      5.06 o
  -8   2   5      129.49      132.46      7.51 o
  -7   2   5      671.32      661.58     18.10 o
  -6   2   5       41.51       36.90      3.68 o
  -5   2   5       78.73       70.82      5.10 o
  -4   2   5      235.99      243.00      6.06 o
  -3   2   5     2606.07     2681.41     30.89 o
  -2   2   5     2080.42     2266.33     26.09 o
  -1   2   5      597.02      632.43     10.61 o
   0   2   5      125.84      128.33      3.41 o
   1   2   5       34.07       38.83      2.39 o
   2   2   5      195.17      169.92      4.57 o
   3   2   5      476.79      485.11      9.42 o
   4   2   5      927.91      937.17     14.75 o
   5   2   5        7.36        7.22      2.82 o
   6   2   5      199.05      229.80      9.93 o
   7   2   5       47.88       51.30      5.35 o
   8   2   5       57.61       61.90      6.72 o
  -8   3   5       10.86       18.45      3.99 o
  -7   3   5       24.97       20.48      3.62 o
  -6   3   5      129.34      133.71      7.16 o
  -5   3   5       39.71       32.47      4.05 o
  -4   3   5      117.42      120.49      4.34 o
  -3   3   5       10.62        5.99      1.39 o
  -2   3   5      135.61      104.85      3.70 o
  -1   3   5        7.23        8.55      1.27 o
   0   3   5      268.72      266.51      5.55 o
   1   3   5        1.95        0.65      1.36 o
   2   3   5       89.43       98.02      3.47 o
   3   3   5      707.61      671.30     12.17 o
   4   3   5       28.34       35.92      3.40 o
   5   3   5       15.10       10.27      3.90 o
   6   3   5       45.81       34.08      6.23 o
   7   3   5       71.97       66.44      6.71 o
   8   3   5       39.33       41.67      6.01 o
  -8   4   5        0.00        0.00      4.05 o
  -7   4   5       12.81       13.29      3.75 o
  -6   4   5      559.27      517.82     18.53 o
  -5   4   5        0.03        6.09      2.83 o
  -4   4   5      484.53      473.34     10.08 o
  -3   4   5       17.37       18.53      2.05 o
  -2   4   5        4.65        5.43      1.41 o
  -1   4   5       64.50       79.48      3.37 o
   0   4   5        3.68        4.32      1.21 o
   1   4   5      444.72      444.05      8.94 o
   2   4   5        4.29        8.00      1.62 o
   3   4   5      227.17      234.09      7.07 o
   4   4   5      189.86      185.38      7.29 o
   5   4   5        3.86        0.00      2.51 o
   6   4   5       70.47       69.43      6.65 o
   7   4   5        0.87        1.09      5.32 o
  -8   5   5        4.89       13.31      4.94 o
  -7   5   5        1.23        2.79      3.75 o
  -6   5   5       43.26       46.85      5.78 o
  -5   5   5       10.61        6.67      3.02 o
  -4   5   5       12.15       13.32      2.59 o
  -3   5   5        4.34        3.87      2.13 o
  -2   5   5       59.43       58.29      3.53 o
  -1   5   5       43.11       36.66      3.03 o
   0   5   5       21.52       21.02      2.10 o
   1   5   5      372.40      351.36      8.62 o
   2   5   5      133.64      139.34      6.16 o
   3   5   5      142.96      153.50      6.80 o
   4   5   5       63.99       64.52      4.66 o
   5   5   5      235.58      220.79     11.66 o
   6   5   5       20.15       20.10      4.38 o
   7   5   5       42.71       52.36      6.35 o
  -7   6   5        0.48        5.62      5.63 o
  -6   6   5       15.46        8.44      3.94 o
  -5   6   5      526.05      508.99     17.38 o
  -4   6   5        1.94        3.98      2.58 o
  -3   6   5        1.99        5.79      2.24 o
  -2   6   5      110.42      107.08      5.44 o
  -1   6   5       64.38       60.22      4.03 o
   0   6   5      283.92      296.17      9.20 o
   1   6   5        2.83        3.24      2.32 o
   2   6   5        1.55        4.57      2.51 o
   3   6   5        8.27        9.81      2.69 o
   4   6   5        1.41        2.00      2.82 o
   5   6   5       10.11       13.87      5.19 o
   6   6   5        9.32       11.37      3.96 o
  -6   7   5        7.91        8.14      6.28 o
  -5   7   5       55.74       54.60      6.83 o
  -4   7   5       12.28        7.06      3.09 o
  -3   7   5        3.73        0.02      2.54 o
  -2   7   5        0.86        0.35      2.63 o
  -1   7   5        0.27        0.00      2.24 o
   0   7   5        0.65        0.13      2.24 o
   1   7   5       45.86       44.29      4.37 o
   2   7   5       19.31       21.55      4.27 o
   3   7   5        1.82        0.00      3.99 o
   4   7   5       83.01       82.38      6.57 o
   5   7   5        0.06        2.49      4.70 o
  -5   8   5        0.01        0.00      4.48 o
  -4   8   5       15.95       17.50      3.75 o
  -3   8   5       19.53       17.21      3.52 o
  -2   8   5        3.15        3.66      2.78 o
  -1   8   5        0.68        1.06      2.82 o
   0   8   5       31.01       26.47      4.58 o
   1   8   5       23.06       19.71      3.52 o
   2   8   5       10.87       11.47      3.26 o
   3   8   5        1.65        0.00      2.88 o
   4   8   5       14.48       15.39      3.74 o
  -3   9   5        2.21        8.33      3.45 o
  -2   9   5        3.24        5.95      3.97 o
  -1   9   5       12.08       17.50      4.41 o
   0   9   5        0.05        0.00      3.12 o
   1   9   5       14.85       13.91      4.26 o
   2   9   5       10.46       12.23      4.65 o
   3   9   5        3.89        2.88      4.19 o
  -9   0   6       19.39        4.93      5.13 o
  -8   0   6      213.70      232.44     14.28 o
  -7   0   6      108.85       96.87      8.31 o
  -6   0   6      159.63      160.64     10.00 o
  -5   0   6      441.74      440.03     15.66 o
  -4   0   6        2.09        5.10      2.86 o
  -3   0   6     2738.21     3009.98     47.61 o
  -2   0   6     4612.84     4717.04     79.50 o
  -1   0   6        2.04        2.92      1.20 o
   0   0   6      617.90      684.24     13.41 o
   1   0   6      365.61      371.90      9.01 o
   2   0   6      669.14      624.28     13.64 o
   3   0   6      584.72      542.93     13.41 o
   4   0   6       47.16       39.85      3.84 o
   5   0   6      407.12      392.10     15.60 o
   6   0   6      294.77      284.06     17.87 o
   7   0   6       86.31       87.70     10.62 o
   8   0   6      138.53      131.00     13.48 o
  -9   1   6        8.49       11.36      3.75 o
  -8   1   6       39.85       43.71      4.54 o
  -7   1   6        3.54        4.82      2.61 o
  -6   1   6      143.78      139.41      6.53 o
  -5   1   6        1.01        0.00      1.82 o
  -4   1   6       47.97       48.08      2.44 o
  -3   1   6      151.24      167.79      4.23 o
  -2   1   6      392.11      385.48      7.07 o
  -1   1   6     1908.54     1985.91     30.11 o
   0   1   6       16.15       11.96      1.20 o
   1   1   6     1502.99     1460.33     19.19 o
   2   1   6      632.92      699.60     10.49 o
   3   1   6        9.58        9.73      1.63 o
   4   1   6      906.90      851.15     13.81 o
   5   1   6       38.85       41.17      4.29 o
   6   1   6      149.04      157.62      8.27 o
   7   1   6      290.64      262.67     12.95 o
   8   1   6       33.88       30.74     10.72 o
  -9   2   6        1.02       12.68      3.93 o
  -8   2   6       26.93       18.50      3.62 o
  -7   2   6       82.35       87.36      5.86 o
  -6   2   6       10.09       10.96      2.65 o
  -5   2   6      147.50      141.87      6.16 o
  -4   2   6      125.88      111.04      3.91 o
  -3   2   6     1373.65     1464.12     18.92 o
  -2   2   6     1088.98     1213.21     18.13 o
  -1   2   6        4.26        2.88      1.25 o
   0   2   6      583.37      598.57      8.87 o
   1   2   6       19.00       14.84      1.65 o
   2   2   6      634.35      648.45     11.35 o
   3   2   6      786.17      848.09     14.09 o
   4   2   6        6.61        7.58      2.22 o
   5   2   6        9.28       11.78      2.84 o
   6   2   6       75.28       73.09      5.90 o
   7   2   6      171.41      178.15      9.58 o
   8   2   6        0.66        6.44      6.70 o
  -8   3   6        0.53        0.00      2.93 o
  -7   3   6       18.26       19.27      3.33 o
  -6   3   6       76.25       95.95      6.57 o
  -5   3   6      101.93      104.30      5.47 o
  -4   3   6       39.68       35.72      2.57 o
  -3   3   6      105.49      113.78      4.01 o
  -2   3   6      508.97      509.68      8.80 o
  -1   3   6      834.66      892.62     13.46 o
   0   3   6      211.34      203.83      4.81 o
   1   3   6      149.82      113.59      3.54 o
   2   3   6      510.52      524.40     10.42 o
   3   3   6       19.74       21.41      2.37 o
   4   3   6      346.44      353.06     10.92 o
   5   3   6       13.25       15.34      3.01 o
   6   3   6      323.69      319.52     12.43 o
   7   3   6      122.44      125.80      9.51 o
  -8   4   6        9.03       14.37      4.15 o
  -7   4   6       37.90       44.57      6.01 o
  -6   4   6      158.89      170.72     10.35 o
  -5   4   6       29.93       36.67      4.14 o
  -4   4   6     1123.73     1113.48     17.35 o
  -3   4   6        7.24        7.49      1.83 o
  -2   4   6       64.83       69.59      3.30 o
  -1   4   6     1357.13     1389.38     18.67 o
   0   4   6      228.09      224.71      5.57 o
   1   4   6      515.95      521.26      9.42 o
   2   4   6      100.07      101.71      4.50 o
   3   4   6       14.92       12.84      2.23 o
   4   4   6       57.77       61.26      4.45 o
   5   4   6       12.67       14.29      3.51 o
   6   4   6       10.48       16.19      3.93 o
   7   4   6       62.56       79.82      8.00 o
  -7   5   6        7.05        6.58      5.51 o
  -6   5   6       68.29       67.70      6.82 o
  -5   5   6      111.14       93.43      6.52 o
  -4   5   6      229.85      220.24      8.39 o
  -3   5   6        7.43        9.65      2.29 o
  -2   5   6        2.74        2.41      1.77 o
  -1   5   6        0.98        0.00      1.53 o
   0   5   6      225.55      230.81      6.09 o
   1   5   6       75.64       71.19      5.16 o
   2   5   6       18.33       25.23      3.06 o
   3   5   6        6.51        6.42      2.45 o
   4   5   6       89.13       84.71      5.44 o
   5   5   6       35.94       33.77      4.69 o
   6   5   6        0.10        1.75      4.72 o
   7   5   6        4.42        9.97      4.54 o
  -7   6   6        0.05        0.00      4.65 o
  -6   6   6        6.14       11.34      3.99 o
  -5   6   6        0.25        1.94      3.41 o
  -4   6   6       15.37       14.85      3.08 o
  -3   6   6       29.17       29.39      3.49 o
  -2   6   6       12.66        9.20      2.71 o
  -1   6   6       18.37       16.13      2.61 o
   0   6   6        8.01        8.37      2.62 o
   1   6   6      100.80      101.83      6.16 o
   2   6   6        0.14        1.72      2.38 o
   3   6   6       27.03       30.44      3.55 o
   4   6   6       61.17       61.53      5.05 o
   5   6   6       27.31       26.85      4.50 o
   6   6   6        0.34        3.64      5.35 o
  -6   7   6        3.17        6.72      4.69 o
  -5   7   6       12.81        9.34      3.59 o
  -4   7   6       12.49       11.59      3.39 o
  -3   7   6       17.52       22.71      3.64 o
  -2   7   6        3.38        0.97      2.60 o
  -1   7   6       25.20       19.04      5.58 o
   0   7   6        5.74        8.06      3.56 o
   1   7   6        8.96        6.60      2.76 o
   2   7   6        0.02        4.00      2.64 o
   3   7   6        5.65        8.05      3.34 o
   4   7   6        3.57        7.55      3.74 o
   5   7   6        4.54        0.00      4.37 o
  -5   8   6        7.21        8.37      4.16 o
  -4   8   6        7.32       12.37      3.89 o
  -3   8   6        5.11        4.95      3.00 o
  -2   8   6       15.58       18.35      3.76 o
  -1   8   6        4.58        2.88      3.17 o
   0   8   6        0.14        5.92      3.36 o
   1   8   6        0.70        1.46      3.33 o
   2   8   6        4.17        2.57      3.82 o
   3   8   6        2.73        0.90      3.69 o
   4   8   6        0.85        0.01      3.13 o
  -3   9   6        0.02        1.89      3.29 o
  -2   9   6        3.31        7.94      4.86 o
  -1   9   6        9.73       11.15      4.02 o
   0   9   6        2.68        1.58      3.50 o
   1   9   6        2.03        8.64      3.84 o
   2   9   6        0.06        5.34      6.88 o
  -9   1   7       73.60       74.15      6.88 o
  -8   1   7       45.01       51.36      5.09 o
  -7   1   7       18.02       22.92      3.39 o
  -6   1   7        2.68        0.99      2.15 o
  -5   1   7      223.24      227.56      7.72 o
  -4   1   7       58.71       55.22      2.77 o
  -3   1   7      151.07      156.84      4.57 o
  -2   1   7        3.80        2.44      1.03 o
  -1   1   7        1.25        0.63      1.17 o
   0   1   7       11.91       10.15      1.30 o
   1   1   7       52.73       52.01      2.27 o
   2   1   7      112.02       90.73      3.15 o
   3   1   7      196.97      194.61      5.64 o
   4   1   7        6.17        5.01      1.91 o
   5   1   7       59.21       68.17      5.38 o
   6   1   7       80.73       80.60      6.83 o
   7   1   7        0.10        0.00      3.51 o
   8   1   7       13.50        6.71      8.28 o
  -8   2   7        5.22        0.00      3.18 o
  -7   2   7        3.67        3.27      2.51 o
  -6   2   7      134.65      141.63      6.70 o
  -5   2   7       19.07       22.30      3.28 o
  -4   2   7      408.90      396.98      8.11 o
  -3   2   7      153.48      123.13      3.90 o
  -2   2   7       43.41       34.02      2.01 o
  -1   2   7      909.57      856.14     13.48 o
   0   2   7       50.27       54.49      2.26 o
   1   2   7      871.96      849.41     13.50 o
   2   2   7      638.05      696.79     12.32 o
   3   2   7       46.48       53.32      3.29 o
   4   2   7      121.55      112.81      5.46 o
   5   2   7       14.00       15.19      3.18 o
   6   2   7        7.91       10.85      3.95 o
   7   2   7       33.77       33.20      5.69 o
   8   2   7       44.35       41.12      5.57 o
  -8   3   7       10.09        3.67      5.82 o
  -7   3   7      178.59      172.99      9.86 o
  -6   3   7       34.30       41.74      5.50 o
  -5   3   7      140.05      142.29      6.35 o
  -4   3   7        1.69        3.78      1.65 o
  -3   3   7      329.48      327.78      7.16 o
  -2   3   7        4.91        4.76      1.35 o
  -1   3   7       67.15       68.94      2.71 o
   0   3   7       55.08       40.10      2.35 o
   1   3   7      314.54      293.82      7.11 o
   2   3   7      161.50      148.50      5.20 o
   3   3   7      146.85      153.45      6.18 o
   4   3   7      126.91      118.77      5.80 o
   5   3   7       31.55       36.41      4.98 o
   6   3   7       24.66       23.17      4.22 o
   7   3   7       22.46       25.48      9.14 o
  -8   4   7        1.03        7.38      6.83 o
  -7   4   7       30.05       29.09      5.12 o
  -6   4   7       26.19       28.23      4.73 o
  -5   4   7        4.66        3.47      2.91 o
  -4   4   7       43.44       37.74      3.20 o
  -3   4   7       17.57       12.87      1.87 o
  -2   4   7       43.58       45.26      2.62 o
  -1   4   7        4.57        6.44      1.75 o
   0   4   7        9.94       15.79      1.75 o
   1   4   7      208.92      215.15      6.23 o
   2   4   7       95.55      105.10      4.71 o
   3   4   7        0.19        0.00      1.84 o
   4   4   7       86.65      104.87      6.48 o
   5   4   7      113.68       93.01      7.35 o
   6   4   7        4.25        4.55      3.96 o
   7   4   7        7.59        6.19      4.06 o
  -7   5   7        5.91        1.61      3.61 o
  -6   5   7        1.54        0.72      4.35 o
  -5   5   7        5.38        6.13      3.17 o
  -4   5   7        6.73        3.98      2.45 o
  -3   5   7       82.52       76.07      4.86 o
  -2   5   7        6.80        6.20      2.48 o
  -1   5   7       37.55       34.87      2.50 o
   0   5   7       32.80       34.35      2.52 o
   1   5   7       64.84       66.50      4.19 o
   2   5   7      169.18      171.27      7.05 o
   3   5   7       13.61        9.87      2.71 o
   4   5   7        0.02        2.16      2.61 o
   5   5   7       48.51       48.28      7.45 o
   6   5   7        1.07        5.99      3.74 o
  -7   6   7        1.50        0.00      4.58 o
  -6   6   7        3.39        1.09      5.28 o
  -5   6   7       76.87       77.79      6.18 o
  -4   6   7       36.63       42.93      4.18 o
  -3   6   7       41.64       43.44      4.09 o
  -2   6   7        0.00        0.60      3.81 o
  -1   6   7       15.30       19.30      3.83 o
   0   6   7       92.41       77.71      6.35 o
   1   6   7       11.70       12.45      2.99 o
   2   6   7       15.96       14.73      2.88 o
   3   6   7        0.28        1.08      2.58 o
   4   6   7        9.23        3.45      2.73 o
   5   6   7       27.63       28.45      4.81 o
   6   6   7        2.42        9.52      4.47 o
  -6   7   7       11.13       19.73      8.47 o
  -5   7   7       32.79       28.98      4.57 o
  -4   7   7        2.95        2.36      3.09 o
  -3   7   7        2.49        0.62      2.82 o
  -2   7   7        3.23        0.48      2.62 o
  -1   7   7       18.50       28.53      4.59 o
   0   7   7        0.40        0.00      5.06 o
   1   7   7        2.01        0.33      3.07 o
   2   7   7        3.42        3.23      2.73 o
   3   7   7       18.03       12.68      3.50 o
   4   7   7        0.00        0.00      3.37 o
   5   7   7        4.25        1.48      4.16 o
  -5   8   7        0.70        4.67      3.89 o
  -4   8   7        6.37        2.82      3.97 o
  -3   8   7       13.32        6.83      3.56 o
  -2   8   7       14.15       21.07      5.04 o
  -1   8   7        2.88        6.31      3.58 o
   0   8   7        3.92        5.29      3.52 o
   1   8   7        5.48        6.39      4.50 o
   2   8   7        0.03        5.68      3.57 o
   3   8   7       28.00       19.73      6.81 o
   4   8   7        2.59        3.58      4.38 o
  -3   9   7        1.21        6.93      4.55 o
  -2   9   7        0.89        1.60      3.35 o
  -1   9   7        0.51        0.00      3.41 o
   0   9   7        1.69        6.80      3.52 o
   1   9   7        4.20        7.13      3.78 o
   2   9   7        4.33        5.41      4.56 o
  -9   0   8       63.84       68.81     10.66 o
  -8   0   8      141.63      158.07     11.48 o
  -7   0   8       40.28       43.65      5.94 o
  -6   0   8       68.29       73.19      6.74 o
  -5   0   8      347.58      347.37     13.78 o
  -4   0   8     1652.49     1814.96     32.65 o
  -3   0   8     3044.66     3068.22     49.12 o
  -2   0   8      239.39      223.73      6.86 o
  -1   0   8     6485.22     6764.30     99.08 o
   0   0   8     2984.14     3146.69     49.33 o
   1   0   8      894.73     1018.52     19.75 o
   2   0   8      654.32      642.73     14.78 o
   3   0   8       60.38       66.49      4.57 o
   4   0   8      373.42      342.83     11.44 o
   5   0   8      521.74      524.17     24.00 o
   6   0   8        1.51        5.09      4.35 o
   7   0   8       10.53       11.40      5.52 o
   8   0   8        0.23       12.65     13.15 o
  -9   1   8        0.33        0.00      3.38 o
  -8   1   8      154.02      169.55      9.80 o
  -7   1   8       36.61       37.02      4.60 o
  -6   1   8       34.55       38.71      3.61 o
  -5   1   8      148.77      162.76      6.56 o
  -4   1   8      842.52      841.35     14.19 o
  -3   1   8        3.03        0.63      1.15 o
  -2   1   8       21.52       19.87      1.49 o
  -1   1   8        0.03        0.57      1.29 o
   0   1   8     1028.78     1096.97     19.62 o
   1   1   8     1157.51     1330.35     17.21 o
   2   1   8       25.73       28.20      1.99 o
   3   1   8      306.62      255.00      7.78 o
   4   1   8      163.76      154.57      5.83 o
   5   1   8       70.38       63.69      5.31 o
   6   1   8       74.53       74.86      6.83 o
   7   1   8       19.22       14.87      4.38 o
  -8   2   8       46.18       45.68      5.15 o
  -7   2   8       31.78       30.09      4.37 o
  -6   2   8       15.42       11.08      3.18 o
  -5   2   8       24.64       27.42      3.12 o
  -4   2   8        7.83        8.34      1.84 o
  -3   2   8      567.90      617.32     10.28 o
  -2   2   8       10.06       13.40      1.83 o
  -1   2   8       46.88       46.40      2.71 o
   0   2   8      622.84      708.11     11.29 o
   1   2   8       25.01       27.97      2.30 o
   2   2   8       93.04       98.24      4.15 o
   3   2   8        6.33        7.76      1.87 o
   4   2   8       26.58       32.87      3.35 o
   5   2   8        5.20        8.19      3.97 o
   6   2   8      146.14      132.80      9.04 o
   7   2   8        1.77        4.99      4.68 o
  -8   3   8        8.95        9.18      3.73 o
  -7   3   8       28.95       35.25      4.75 o
  -6   3   8      183.03      200.73      9.51 o
  -5   3   8      105.19      119.16      6.84 o
  -4   3   8      180.61      169.47      6.03 o
  -3   3   8       85.89       91.00      4.22 o
  -2   3   8      279.65      288.01      6.42 o
  -1   3   8       78.96       96.11      3.18 o
   0   3   8       48.35       38.63      2.14 o
   1   3   8       84.74       82.00      4.04 o
   2   3   8      585.26      587.88     12.68 o
   3   3   8       42.57       39.44      3.82 o
   4   3   8       39.54       34.60      3.59 o
   5   3   8        7.55       10.82      2.90 o
   6   3   8        3.51        9.01      3.52 o
   7   3   8       29.27       39.76      6.01 o
  -8   4   8        3.11        3.13      4.14 o
  -7   4   8       10.64       10.84      4.10 o
  -6   4   8       31.55       35.54      6.24 o
  -5   4   8       15.40       16.07      4.05 o
  -4   4   8        0.07        0.00      1.81 o
  -3   4   8      345.20      349.27      9.07 o
  -2   4   8       18.19       30.23      2.88 o
  -1   4   8      167.83      154.22      4.93 o
   0   4   8       91.31       87.14      3.52 o
   1   4   8        6.46       11.62      1.93 o
   2   4   8      103.64       91.36      4.49 o
   3   4   8       39.13       44.35      3.47 o
   4   4   8      118.33      104.92      5.87 o
   5   4   8        1.66        2.30      3.04 o
   6   4   8       12.51        9.83      3.85 o
   7   4   8       13.60       10.88      5.20 o
  -7   5   8        9.75        0.69      4.29 o
  -6   5   8      198.06      192.21     11.29 o
  -5   5   8       16.55        9.20      3.13 o
  -4   5   8        3.56        1.12      3.55 o
  -3   5   8       14.90       22.58      3.14 o
  -2   5   8       40.61       42.68      4.37 o
  -1   5   8        1.37        1.39      1.81 o
   0   5   8       11.81        9.24      2.34 o
   1   5   8        0.08        0.00      1.72 o
   2   5   8      149.94      161.58      7.04 o
   3   5   8       20.76       17.98      3.06 o
   4   5   8        2.40        6.10      2.87 o
   5   5   8       57.94       64.16      6.09 o
   6   5   8        3.29        7.71      5.00 o
  -7   6   8        9.03       15.72      5.27 o
  -6   6   8       19.05       28.68      6.94 o
  -5   6   8        0.46        4.57      2.94 o
  -4   6   8        3.75        3.18      2.70 o
  -3   6   8        1.48        6.58      2.64 o
  -2   6   8        0.71        0.00      3.10 o
  -1   6   8        0.28        0.00      2.39 o
   0   6   8        1.23        7.60      3.06 o
   1   6   8        6.38        6.73      2.94 o
   2   6   8       45.24       51.32      4.32 o
   3   6   8      118.46      106.70      7.88 o
   4   6   8       11.89        3.76      3.06 o
   5   6   8        1.18        3.47      3.42 o
   6   6   8        1.34        6.16      4.54 o
  -6   7   8        2.19        3.18      4.66 o
  -5   7   8        4.37        9.17      5.27 o
  -4   7   8       16.84       17.97      3.93 o
  -3   7   8        8.30        8.45      3.70 o
  -2   7   8       71.86       62.10      6.20 o
  -1   7   8        0.07        1.42      2.98 o
   0   7   8       16.78       17.10      5.07 o
   1   7   8        0.02        5.02      3.39 o
   2   7   8       43.00       42.32      5.43 o
   3   7   8       30.91       40.35      5.75 o
   4   7   8       20.05       25.94      4.88 o
   5   7   8        0.00        2.83      6.10 o
  -5   8   8       19.08       26.26      5.65 o
  -4   8   8        1.19        1.60      3.48 o
  -3   8   8        2.98        1.84      3.23 o
  -2   8   8        0.06        0.00      2.93 o
  -1   8   8        0.84        0.00      3.35 o
   0   8   8        6.33        7.00      3.90 o
   1   8   8        3.02        1.19      3.42 o
   2   8   8       34.60       41.01      5.74 o
   3   8   8        8.77       12.13      4.43 o
  -2   9   8        0.10        5.60      3.77 o
  -1   9   8       11.85        3.40      5.06 o
   0   9   8        0.33        0.00      3.87 o
   1   9   8        0.91        6.67      4.29 o
  -8   1   9       13.11       13.68      3.79 o
  -7   1   9       52.63       54.00      5.45 o
  -6   1   9      116.88      110.43      5.87 o
  -5   1   9      605.71      589.93     15.25 o
  -4   1   9       29.78       38.09      2.46 o
  -3   1   9      461.70      446.55      8.20 o
  -2   1   9       11.14       12.98      1.71 o
  -1   1   9      684.58      782.83     12.95 o
   0   1   9       98.03      102.09      3.45 o
   1   1   9     1057.58     1109.72     15.30 o
   2   1   9       15.13       15.14      1.73 o
   3   1   9       35.60       37.04      3.22 o
   4   1   9       28.51       31.68      3.63 o
   5   1   9      955.02      928.47     24.59 o
   6   1   9      317.87      329.76     14.53 o
   7   1   9       13.46       19.77      4.52 o
  -8   2   9        0.38        0.00      3.25 o
  -7   2   9      152.83      163.90      9.19 o
  -6   2   9      188.83      194.62      9.39 o
  -5   2   9      454.19      456.70     13.76 o
  -4   2   9      428.98      410.40      9.61 o
  -3   2   9      266.70      269.70      7.28 o
  -2   2   9     2481.14     2569.86     40.61 o
  -1   2   9       33.43       36.88      2.63 o
   0   2   9     2136.68     2195.11     29.27 o
   1   2   9      192.88      175.54      5.48 o
   2   2   9       25.62       15.45      2.10 o
   3   2   9      323.56      289.42      8.15 o
   4   2   9      101.63      102.03      5.60 o
   5   2   9      121.15      127.38      9.51 o
   6   2   9        6.10        0.90      5.26 o
   7   2   9        3.38        7.45      4.57 o
  -8   3   9        1.96        5.51      4.07 o
  -7   3   9       36.38       38.09      4.81 o
  -6   3   9       16.76       18.53      3.95 o
  -5   3   9       79.98       85.33      6.16 o
  -4   3   9        2.00        8.03      2.12 o
  -3   3   9      205.55      192.50      6.37 o
  -2   3   9       36.55       37.78      2.87 o
  -1   3   9      297.37      313.94      7.82 o
   0   3   9        0.12        0.00      1.10 o
   1   3   9      330.07      328.19      8.10 o
   2   3   9      264.82      288.05      7.95 o
   3   3   9       37.82       37.92      3.20 o
   4   3   9      454.83      436.46     11.19 o
   5   3   9       33.65       32.05      3.86 o
   6   3   9       31.63       40.22      4.96 o
   7   3   9       17.63       12.80      4.71 o
  -8   4   9        1.38        4.37      4.57 o
  -7   4   9       48.58       45.28      9.02 o
  -6   4   9       12.44       12.78      3.94 o
  -5   4   9        2.18        3.69      3.54 o
  -4   4   9      151.08      144.25      6.06 o
  -3   4   9        9.78       12.06      2.33 o
  -2   4   9      109.82      115.33      5.01 o
  -1   4   9        2.90        5.67      1.86 o
   0   4   9        5.21        5.65      2.04 o
   1   4   9        5.79        8.82      1.91 o
   2   4   9       92.26       85.84      4.48 o
   3   4   9        2.28        2.60      2.28 o
   4   4   9      158.94      161.24      7.50 o
   5   4   9       10.22        6.20      3.14 o
   6   4   9       16.40       11.04      4.05 o
  -7   5   9        5.53        8.11      4.32 o
  -6   5   9       36.05       36.18      5.83 o
  -5   5   9      269.47      238.33     10.43 o
  -4   5   9        1.46        4.05      2.33 o
  -3   5   9      217.53      213.83      8.27 o
  -2   5   9        7.22        8.01      2.90 o
  -1   5   9      373.53      366.75      9.54 o
   0   5   9       12.01       13.73      2.59 o
   1   5   9       16.02       15.44      3.60 o
   2   5   9      163.13      177.67      7.46 o
   3   5   9      218.87      223.96      8.80 o
   4   5   9       38.58       39.46      4.26 o
   5   5   9       14.59       12.59      3.98 o
   6   5   9       15.12       23.89      5.00 o
  -6   6   9        5.33        3.97      5.44 o
  -5   6   9        2.49        0.39      3.08 o
  -4   6   9       15.16       15.93      3.30 o
  -3   6   9       44.55       32.63      5.10 o
  -2   6   9       35.24       33.35      4.17 o
  -1   6   9      104.58      115.87      9.59 o
   0   6   9       96.37      105.17      7.49 o
   1   6   9        1.00        0.00      3.02 o
   2   6   9       30.44       38.88      4.64 o
   3   6   9       70.63       71.93      7.18 o
   4   6   9        0.14        1.88      3.11 o
   5   6   9       18.82       14.35      4.24 o
  -6   7   9       26.75       22.56      9.02 o
  -5   7   9        0.27        0.00      3.42 o
  -4   7   9        0.74        0.00      3.36 o
  -3   7   9        7.45        6.94      3.55 o
  -2   7   9        8.62        7.91      3.37 o
  -1   7   9        0.17        0.74      4.52 o
   0   7   9       34.20       26.14      4.63 o
   1   7   9        1.62        0.00      3.33 o
   2   7   9        1.81        2.86      3.47 o
   3   7   9       97.74       86.93      7.65 o
   4   7   9        7.01       12.91      6.31 o
  -4   8   9        0.05        7.55      3.76 o
  -3   8   9        1.57        0.91      3.66 o
  -2   8   9        1.69        0.00      3.23 o
  -1   8   9       16.15       19.18      7.40 o
   0   8   9        9.58        4.68      4.44 o
   1   8   9        1.80        6.25      3.81 o
   2   8   9       70.80       69.91      7.28 o
   3   8   9        2.83        0.00      4.35 o
  -2   9   9        1.45        4.43      4.76 o
  -1   9   9        1.04       12.74      4.57 o
   0   9   9        0.74        9.73      6.63 o
   1   9   9       10.13        6.05      4.19 o
  -8   0  10       93.09      104.60     12.42 o
  -7   0  10      170.97      164.49     17.19 o
  -6   0  10      476.09      455.66     17.65 o
  -5   0  10      775.90      764.29     22.57 o
  -4   0  10      387.04      381.59     11.27 o
  -3   0  10     1139.02     1156.10     22.76 o
  -2   0  10        0.43        4.05      1.76 o
  -1   0  10      660.17      665.16     17.73 o
   0   0  10       25.26       31.97      3.19 o
   1   0  10     2178.50     1989.45     34.99 o
   2   0  10      119.87      136.15      6.37 o
   3   0  10      162.38      188.05      9.84 o
   4   0  10        3.93       11.30      3.77 o
   5   0  10      165.27      176.39     14.00 o
   6   0  10       58.16       75.20      9.76 o
   7   0  10      167.47      168.85     15.61 o
  -8   1  10       15.22       15.30      4.62 o
  -7   1  10       94.47       96.06      7.05 o
  -6   1  10       26.89       43.98      6.66 o
  -5   1  10      151.69      156.93      8.04 o
  -4   1  10      339.38      313.07      8.17 o
  -3   1  10      102.94       83.02      3.21 o
  -2   1  10      660.84      710.53     14.33 o
  -1   1  10      846.18      884.72     12.68 o
   0   1  10     2214.50     2362.21     28.23 o
   1   1  10      129.10      136.55      4.26 o
   2   1  10      392.69      401.27      9.24 o
   3   1  10       26.25       31.80      2.91 o
   4   1  10        0.76        3.73      2.34 o
   5   1  10      493.00      504.58     17.41 o
   6   1  10      339.61      374.93     15.68 o
   7   1  10       19.12       21.81      4.68 o
  -8   2  10       20.44       20.53      4.37 o
  -7   2  10        0.19        1.81      3.10 o
  -6   2  10       23.94       30.13      4.16 o
  -5   2  10      110.21      123.92      6.86 o
  -4   2  10        5.76        4.34      1.89 o
  -3   2  10      390.86      396.11     10.46 o
  -2   2  10      147.17      150.53      6.68 o
  -1   2  10       78.69       76.82      4.45 o
   0   2  10        7.61        8.23      1.45 o
   1   2  10      144.90      140.03      5.76 o
   2   2  10       16.04       11.32      2.00 o
   3   2  10        9.10        9.87      2.21 o
   4   2  10       41.40       49.31      3.79 o
   5   2  10      111.67      120.87      8.22 o
   6   2  10      119.98      125.35      9.04 o
   7   2  10        4.11        3.81      4.06 o
  -8   3  10        0.95        1.18      6.02 o
  -7   3  10       32.56       30.39      4.38 o
  -6   3  10      142.12      131.36      8.67 o
  -5   3  10       90.05       94.16      6.36 o
  -4   3  10      480.86      490.95     11.44 o
  -3   3  10       20.64       28.96      2.83 o
  -2   3  10     1516.10     1442.37     22.11 o
  -1   3  10        8.84        7.18      1.83 o
   0   3  10       86.67       85.25      4.59 o
   1   3  10       31.10       32.76      2.80 o
   2   3  10      313.96      318.79      8.67 o
   3   3  10       47.57       56.52      3.88 o
   4   3  10      330.64      356.72     10.25 o
   5   3  10       17.09       22.76      4.06 o
   6   3  10       24.57       31.77      4.92 o
   7   3  10      117.21      127.55     10.82 o
  -8   4  10       53.46       68.83      7.57 o
  -7   4  10       11.86       10.23      5.83 o
  -6   4  10       27.64       31.56      5.03 o
  -5   4  10        7.13        8.63      3.82 o
  -4   4  10      150.76      141.39      6.12 o
  -3   4  10       90.16       90.30      4.77 o
  -2   4  10      149.02      152.51      5.95 o
  -1   4  10      470.76      462.84     10.64 o
   0   4  10      543.85      569.62     16.28 o
   1   4  10      630.07      633.99     14.64 o
   2   4  10        2.74        3.75      2.18 o
   3   4  10       71.39       78.90      4.79 o
   4   4  10      170.49      163.30      7.74 o
   5   4  10       43.36       48.95      5.10 o
   6   4  10       13.71        8.04      4.69 o
  -7   5  10        0.07        7.32      4.50 o
  -6   5  10        0.09        0.23      3.58 o
  -5   5  10       21.22       32.14      4.22 o
  -4   5  10        5.46        1.24      2.47 o
  -3   5  10        2.67        4.26      2.55 o
  -2   5  10       46.46       53.37      4.21 o
  -1   5  10        7.18        7.48      2.47 o
   0   5  10      185.06      181.41      7.44 o
   1   5  10       17.09       21.03      3.68 o
   2   5  10        9.40       11.09      2.85 o
   3   5  10        0.76        0.00      2.97 o
   4   5  10       15.13       14.38      3.43 o
   5   5  10       36.55       32.40      4.73 o
   6   5  10       10.22       16.86      4.57 o
  -6   6  10        0.03        0.00      5.19 o
  -5   6  10        2.08        4.09      3.19 o
  -4   6  10       15.25       20.96      3.58 o
  -3   6  10      101.90       84.88      6.21 o
  -2   6  10        6.63        3.50      3.13 o
  -1   6  10        7.07        8.91      3.37 o
   0   6  10        9.14        7.33      3.31 o
   1   6  10       62.39       73.25      6.97 o
   2   6  10       12.27       10.44      3.40 o
   3   6  10      193.32      169.25      9.51 o
   4   6  10        0.47        5.88      3.61 o
   5   6  10       24.98       24.93      5.56 o
  -5   7  10        3.87        2.65      4.43 o
  -4   7  10       53.30       52.56      5.48 o
  -3   7  10        0.64        0.00      3.35 o
  -2   7  10       80.91       78.82      7.17 o
  -1   7  10        5.98       12.81      3.92 o
   0   7  10       33.44       44.45      5.53 o
   1   7  10       32.16       28.05      4.61 o
   2   7  10        2.88        6.54      3.82 o
   3   7  10        6.86        8.61      4.42 o
   4   7  10       22.59       14.87      5.01 o
  -4   8  10        1.61        0.00      3.87 o
  -3   8  10        1.61        6.98      3.77 o
  -2   8  10       70.58       73.32      8.45 o
  -1   8  10        6.05        7.68      3.54 o
   0   8  10        3.77        7.40      3.53 o
   1   8  10        3.91        0.00      3.83 o
   2   8  10        0.77        5.41      3.70 o
   3   8  10        5.93        4.48      4.03 o
  -8   1  11       55.84       63.23      7.28 o
  -7   1  11       31.99       30.35      5.32 o
  -6   1  11       35.49       39.73      4.39 o
  -5   1  11       31.41       28.75      5.23 o
  -4   1  11      266.07      269.44      7.67 o
  -3   1  11      375.01      389.08      9.14 o
  -2   1  11       42.79       34.30      3.56 o
  -1   1  11     1239.56     1293.99     17.32 o
   0   1  11      266.23      287.46      6.60 o
   1   1  11      447.91      441.74      9.65 o
   2   1  11       94.84       91.66      4.41 o
   3   1  11      387.94      370.90     10.53 o
   4   1  11      130.02      131.09      6.48 o
   5   1  11       14.32       15.42      4.30 o
   6   1  11       52.11       49.41      6.01 o
   7   1  11       40.27       43.99     10.90 o
  -8   2  11        9.39       16.59      4.56 o
  -7   2  11      133.57      140.98      8.66 o
  -6   2  11      242.72      234.49     10.41 o
  -5   2  11      165.88      143.76      7.48 o
  -4   2  11      256.19      260.98      8.81 o
  -3   2  11        5.34        5.33      1.87 o
  -2   2  11       18.42       13.57      2.29 o
  -1   2  11      408.46      399.05     10.26 o
   0   2  11      581.14      561.04     12.25 o
   1   2  11      242.07      234.85      6.89 o
   2   2  11      469.77      459.76     10.66 o
   3   2  11      711.04      697.39     14.42 o
   4   2  11      260.83      253.71      9.19 o
   5   2  11       17.94       14.80      4.33 o
   6   2  11       35.45       42.54      5.72 o
   7   2  11       40.70       41.16      5.77 o
  -8   3  11        0.80        0.64      4.68 o
  -7   3  11       14.28       20.30      4.32 o
  -6   3  11       91.35       90.60      6.63 o
  -5   3  11        5.92        7.69      2.93 o
  -4   3  11      229.13      242.08      8.79 o
  -3   3  11       64.16       63.81      4.69 o
  -2   3  11        8.22       12.75      2.26 o
  -1   3  11      447.51      447.30     10.23 o
   0   3  11      192.10      168.45      6.71 o
   1   3  11      933.98      914.77     18.51 o
   2   3  11        4.14        5.44      2.12 o
   3   3  11       53.54       58.79      4.19 o
   4   3  11        7.06       11.67      2.72 o
   5   3  11        2.31        0.44      3.56 o
   6   3  11       54.63       47.54      6.15 o
  -7   4  11       35.30       44.92      6.15 o
  -6   4  11       22.45       18.20      4.42 o
  -5   4  11        6.50        6.82      3.36 o
  -4   4  11      203.57      186.20      7.20 o
  -3   4  11       38.06       40.71      3.39 o
  -2   4  11       17.30       18.73      2.47 o
  -1   4  11        0.11        0.00      1.99 o
   0   4  11       55.11       59.63      4.38 o
   1   4  11       69.38       62.79      5.05 o
   2   4  11      226.56      211.34      9.41 o
   3   4  11        1.34        5.94      2.51 o
   4   4  11      144.20      154.25      7.63 o
   5   4  11        0.08        6.43      3.61 o
   6   4  11       21.11       19.29      5.20 o
  -7   5  11        9.23       21.52      5.27 o
  -6   5  11       27.32       22.69      4.69 o
  -5   5  11       53.58       50.22      5.21 o
  -4   5  11        4.96        7.44      2.88 o
  -3   5  11      195.44      188.07      8.12 o
  -2   5  11       17.52       18.46      3.40 o
  -1   5  11      272.93      272.93     10.43 o
   0   5  11        4.67        8.51      2.57 o
   1   5  11        1.50        3.68      3.01 o
   2   5  11       75.17       68.00      5.16 o
   3   5  11      109.02       99.01      7.47 o
   4   5  11        0.70        0.00      3.35 o
   5   5  11       17.88       23.30      5.70 o
  -6   6  11        7.04        8.21      4.41 o
  -5   6  11       19.00       16.59      5.32 o
  -4   6  11        0.68        1.45      2.78 o
  -3   6  11      177.74      163.76      8.75 o
  -2   6  11       36.56       30.55      5.64 o
  -1   6  11       71.57       80.88      6.97 o
   0   6  11       99.51      107.02      8.10 o
   1   6  11      304.19      311.51     13.87 o
   2   6  11      109.28      111.85     12.46 o
   3   6  11        9.99       15.20      3.67 o
   4   6  11       32.62       34.02      5.05 o
   5   6  11        0.43        6.06      5.10 o
  -5   7  11       17.02       18.68      5.67 o
  -4   7  11        9.61       10.45      3.99 o
  -3   7  11        0.18        0.00      3.33 o
  -2   7  11        2.60        5.08      3.42 o
  -1   7  11       18.12       27.37      4.61 o
   0   7  11       21.71       26.41      4.70 o
   1   7  11       17.26       25.10      4.92 o
   2   7  11       45.89       43.82      5.96 o
   3   7  11        4.93       12.80      4.57 o
   4   7  11        0.10        6.22      4.25 o
  -4   8  11        0.15        0.00      4.50 o
  -3   8  11        8.37        9.88      4.00 o
  -2   8  11       31.76       19.84      4.74 o
  -1   8  11       10.19       13.27      4.14 o
   0   8  11        0.41        0.00      3.37 o
   1   8  11       12.26       16.65      5.96 o
   2   8  11       26.35       25.79      5.43 o
  -8   0  12       32.28       45.29      9.25 o
  -7   0  12       36.94       40.53      8.24 o
  -6   0  12      139.58      117.79     17.94 o
  -5   0  12      255.07      278.14     18.45 o
  -4   0  12       68.77       70.56      6.27 o
  -3   0  12       58.87       58.67      6.59 o
  -2   0  12        2.53        3.29      3.12 o
  -1   0  12       14.45       15.71      2.55 o
   0   0  12     1157.66     1225.11     24.92 o
   1   0  12       27.33       37.88      3.74 o
   2   0  12      246.39      242.32     11.45 o
   3   0  12      718.58      703.77     22.20 o
   4   0  12     2086.73     2028.41     49.41 o
   5   0  12      183.96      192.35     15.23 o
   6   0  12       98.36      100.86     16.95 o
  -8   1  12        0.52        6.20      4.63 o
  -7   1  12        8.03        6.27      6.84 o
  -6   1  12        0.12        0.00      3.48 o
  -5   1  12      145.98      153.55      9.52 o
  -4   1  12        2.73        2.37      1.79 o
  -3   1  12      146.70      139.76      5.37 o
  -2   1  12        7.18        5.23      1.70 o
  -1   1  12        0.81        5.33      1.69 o
   0   1  12      375.31      364.86      8.31 o
   1   1  12       20.61       26.29      2.65 o
   2   1  12      376.64      372.26     13.83 o
   3   1  12        2.27        2.97      2.57 o
   4   1  12       58.27       69.50      4.99 o
   5   1  12       14.22       12.98      4.10 o
   6   1  12       14.60       12.75      4.61 o
  -8   2  12        8.89       16.54      4.99 o
  -7   2  12       21.22       28.31      5.25 o
  -6   2  12        0.65        6.58      2.97 o
  -5   2  12       43.10       37.12      5.05 o
  -4   2  12       61.05       65.89      4.20 o
  -3   2  12       37.27       43.69      3.32 o
  -2   2  12      144.70      159.61      5.85 o
  -1   2  12      122.92      134.62      5.86 o
   0   2  12       27.82       24.71      2.84 o
   1   2  12       13.44       15.65      2.80 o
   2   2  12       53.90       57.10      3.94 o
   3   2  12      643.30      594.13     13.46 o
   4   2  12        3.27        8.19      2.89 o
   5   2  12      214.06      207.66     11.28 o
   6   2  12       24.07       22.86      9.45 o
  -8   3  12        2.32        9.88      6.29 o
  -7   3  12        7.69        8.64      3.87 o
  -6   3  12        1.03        3.64      3.57 o
  -5   3  12       32.00       37.44      4.98 o
  -4   3  12       29.36       31.85      3.34 o
  -3   3  12       23.92       22.66      2.75 o
  -2   3  12       31.41       34.18      2.93 o
  -1   3  12       86.47       82.02      4.82 o
   0   3  12        3.44        6.73      2.26 o
   1   3  12      136.85      138.12      6.57 o
   2   3  12      333.49      339.65     10.76 o
   3   3  12       24.44       24.95      3.17 o
   4   3  12       28.95       31.63      3.64 o
   5   3  12       34.02       31.86      5.04 o
   6   3  12        6.79        8.02      4.93 o
  -7   4  12        0.24        9.47      4.59 o
  -6   4  12      108.63      117.29      9.63 o
  -5   4  12        4.36        0.00      3.24 o
  -4   4  12      177.38      158.15      6.79 o
  -3   4  12        1.86        0.81      2.79 o
  -2   4  12      212.36      218.48      7.49 o
  -1   4  12      110.21      112.50      5.92 o
   0   4  12       97.92       96.10      5.62 o
   1   4  12      449.27      442.50     12.52 o
   2   4  12      695.25      666.31     18.30 o
   3   4  12       56.15       47.75      4.73 o
   4   4  12        0.11        0.00      3.39 o
   5   4  12      139.11      154.04     11.39 o
   6   4  12        3.82        0.00      4.66 o
  -7   5  12        5.24       10.00      4.95 o
  -6   5  12        7.56       11.31      4.14 o
  -5   5  12       17.64       14.67      4.28 o
  -4   5  12       10.80       11.15      3.33 o
  -3   5  12       93.33      103.73      6.77 o
  -2   5  12        4.68        1.84      3.34 o
  -1   5  12        4.01        4.98      3.94 o
   0   5  12      153.90      161.49      7.52 o
   1   5  12       91.15       80.25      6.13 o
   2   5  12       16.80       16.94      3.70 o
   3   5  12        5.30        8.80      3.60 o
   4   5  12        0.76        0.65      3.27 o
   5   5  12        0.50        0.00      9.74 o
  -6   6  12        0.52        0.00      8.12 o
  -5   6  12       10.00       18.25      4.54 o
  -4   6  12        9.98       11.37      3.37 o
  -3   6  12       36.12       37.24      4.72 o
  -2   6  12        7.74       11.30      3.62 o
  -1   6  12        7.47        5.99      3.35 o
   0   6  12       10.29       16.68      4.96 o
   1   6  12       26.18       30.97      4.86 o
   2   6  12      105.35      112.28      7.54 o
   3   6  12        1.00        7.67      3.61 o
   4   6  12        2.81        3.13      5.48 o
  -5   7  12        6.89        9.01      5.08 o
  -4   7  12        1.52        6.94      4.02 o
  -3   7  12        0.90        2.92      5.70 o
  -2   7  12       20.39       24.85      4.77 o
  -1   7  12       51.40       59.81      6.71 o
   0   7  12        6.58       14.59      4.71 o
   1   7  12       12.48       14.67      4.41 o
   2   7  12        0.76        1.22      3.86 o
   3   7  12        1.68        8.15      8.12 o
  -3   8  12       18.34       15.21      5.89 o
  -2   8  12       35.66       41.56      6.19 o
  -1   8  12       19.69       26.21      4.72 o
   0   8  12       16.06       28.37      4.95 o
   1   8  12        1.00        9.74      5.94 o
  -8   1  13        0.17        0.00      3.96 o
  -7   1  13        6.45       10.40      3.93 o
  -6   1  13        6.46        9.05      3.74 o
  -5   1  13        7.06       12.85      3.80 o
  -4   1  13       20.55       16.02      2.89 o
  -3   1  13      401.93      393.55     11.23 o
  -2   1  13      197.37      181.81      6.67 o
  -1   1  13      103.37       95.63      4.48 o
   0   1  13      247.87      231.30      9.05 o
   1   1  13       27.35       33.66      3.11 o
   2   1  13      499.26      465.51     12.10 o
   3   1  13      152.30      164.59      7.32 o
   4   1  13       16.64       13.68      3.34 o
   5   1  13        0.04        2.60      3.87 o
   6   1  13        8.07        8.17      4.62 o
  -8   2  13        2.76        8.30      4.87 o
  -7   2  13        4.26        4.14      4.97 o
  -6   2  13        7.02        0.00      3.37 o
  -5   2  13      109.46      107.46      6.73 o
  -4   2  13       40.16       45.90      3.69 o
  -3   2  13      439.06      420.68     10.67 o
  -2   2  13       17.96       19.04      2.47 o
  -1   2  13       70.26       70.50      3.97 o
   0   2  13        3.23        7.10      2.16 o
   1   2  13      363.58      340.24     11.60 o
   2   2  13      214.38      208.34      8.23 o
   3   2  13      712.25      679.12     16.13 o
   4   2  13      199.05      206.11      8.67 o
   5   2  13      142.52      144.98      9.57 o
   6   2  13       19.26       18.12      9.00 o
  -7   3  13        0.34        0.00      4.14 o
  -6   3  13        0.42        3.38      3.10 o
  -5   3  13        0.09        4.26      2.79 o
  -4   3  13      129.40      112.90      5.28 o
  -3   3  13      111.88      121.24      5.98 o
  -2   3  13        0.20        0.00      1.84 o
  -1   3  13       81.25       75.73      4.76 o
   0   3  13        2.33        0.46      2.21 o
   1   3  13      134.91      125.34      6.60 o
   2   3  13       89.46       95.48      5.97 o
   3   3  13        1.27        2.43      2.77 o
   4   3  13       79.25       85.01      6.69 o
   5   3  13        1.23        2.00      3.78 o
   6   3  13        1.04        0.00      5.13 o
  -7   4  13        9.23       13.89      6.28 o
  -6   4  13        5.07       17.10      4.86 o
  -5   4  13      104.95       96.50      7.77 o
  -4   4  13        1.96        5.68      2.80 o
  -3   4  13        2.29        1.63      2.25 o
  -2   4  13        2.68        0.10      2.35 o
  -1   4  13       19.20       22.41      3.39 o
   0   4  13      143.03      153.89      7.12 o
   1   4  13      115.59      113.41      6.33 o
   2   4  13      113.76      102.88      6.37 o
   3   4  13        2.56        2.19      3.26 o
   4   4  13        2.21        0.00      3.29 o
   5   4  13        0.07        9.15      6.00 o
  -6   5  13        3.17        9.99      4.31 o
  -5   5  13       27.02       24.51      4.56 o
  -4   5  13        1.15        1.52      2.88 o
  -3   5  13        2.50        3.04      3.10 o
  -2   5  13       45.82       61.07      5.38 o
  -1   5  13       12.81       14.23      3.26 o
   0   5  13      242.40      245.96     10.53 o
   1   5  13       41.06       42.40      5.37 o
   2   5  13       37.91       34.79      4.61 o
   3   5  13       23.46       20.59      4.29 o
   4   5  13       35.38       38.44      5.13 o
   5   5  13       18.38       11.76      6.51 o
  -6   6  13       12.28       18.40      5.89 o
  -5   6  13       51.96       57.85      6.84 o
  -4   6  13       17.89       15.89      3.78 o
  -3   6  13       88.17       93.59      6.89 o
  -2   6  13       15.26       16.35      4.38 o
  -1   6  13       61.31       65.75      8.86 o
   0   6  13      168.85      174.03     10.58 o
   1   6  13       20.70       19.53      4.85 o
   2   6  13       11.65        3.33      3.34 o
   3   6  13       20.92       20.57      4.38 o
   4   6  13        8.87       14.40      4.38 o
  -4   7  13        1.94       12.49      4.41 o
  -3   7  13        0.61        0.00      3.41 o
  -2   7  13       16.29       20.38      4.51 o
  -1   7  13        0.46       12.64      4.44 o
   0   7  13        9.95       18.24      5.35 o
   1   7  13        5.94        7.16      3.88 o
   2   7  13       17.58       14.64      4.64 o
   3   7  13        8.70       12.41      5.04 o
  -2   8  13       12.61        9.14      4.23 o
  -1   8  13       14.28        5.04      4.01 o
   0   8  13        1.53        2.18      4.71 o
  -8   0  14       11.24       17.59      7.64 o
  -7   0  14        7.89       13.07      6.92 o
  -6   0  14       25.00       25.97      6.57 o
  -5   0  14       23.28       13.25      5.63 o
  -4   0  14      354.59      333.99     18.76 o
  -3   0  14      303.79      259.94     12.83 o
  -2   0  14      185.81      151.46     10.36 o
  -1   0  14      109.23      103.65      7.75 o
   0   0  14      548.05      511.64     18.00 o
   1   0  14       12.91       15.23      4.05 o
   2   0  14      240.98      221.73     11.77 o
   3   0  14      368.01      350.49     19.75 o
   4   0  14      632.89      596.49     22.20 o
   5   0  14        2.78        5.78      5.70 o
   6   0  14      115.64      104.52     12.91 o
  -8   1  14       11.90       16.95      4.99 o
  -7   1  14        5.17        6.67      4.05 o
  -6   1  14        0.62        4.84      3.99 o
  -5   1  14        5.92        6.10      3.36 o
  -4   1  14       13.67       17.43      3.06 o
  -3   1  14      262.88      235.02      8.66 o
  -2   1  14     1947.64     1926.77     31.93 o
  -1   1  14        1.11        2.03      1.84 o
   0   1  14        9.81        4.05      2.34 o
   1   1  14      575.65      488.90     12.77 o
   2   1  14        0.59        0.00      2.70 o
   3   1  14      658.99      634.91     15.58 o
   4   1  14       12.81       18.38      4.29 o
   5   1  14       46.32       55.87      6.50 o
   6   1  14        8.81       23.51      5.34 o
  -7   2  14        8.05        6.48      3.92 o
  -6   2  14        3.02        3.29      3.84 o
  -5   2  14       26.62       23.93      4.45 o
  -4   2  14       84.66       84.35      5.49 o
  -3   2  14        2.30        2.79      2.24 o
  -2   2  14        0.22        0.00      1.85 o
  -1   2  14      231.88      233.98      8.38 o
   0   2  14       96.41      105.07      6.45 o
   1   2  14       18.23       18.80      3.25 o
   2   2  14      298.91      311.17     11.77 o
   3   2  14       41.47       31.02      5.01 o
   4   2  14        2.74        5.29      3.50 o
   5   2  14       17.72       13.73      5.19 o
   6   2  14       10.88       17.32      5.13 o
  -7   3  14        1.74        0.00      4.71 o
  -6   3  14       38.15       40.00      5.83 o
  -5   3  14        9.08       12.15      3.25 o
  -4   3  14       97.29       99.15      6.10 o
  -3   3  14       27.42       34.46      5.38 o
  -2   3  14      161.34      146.58      7.77 o
  -1   3  14     1321.38     1251.70     23.65 o
   0   3  14      162.33      152.59      7.04 o
   1   3  14       55.33       54.94      4.15 o
   2   3  14       32.53       35.75      4.09 o
   3   3  14      390.37      370.72     13.62 o
   4   3  14       94.18       98.19      7.45 o
   5   3  14       78.06       78.75      9.19 o
  -7   4  14       13.41       22.27      6.73 o
  -6   4  14       12.75       12.31      4.72 o
  -5   4  14       12.53       25.48      4.59 o
  -4   4  14      120.00      130.51      6.46 o
  -3   4  14        0.09        1.39      2.52 o
  -2   4  14      253.91      260.95     12.20 o
  -1   4  14       17.02       12.52      3.13 o
   0   4  14       16.00       21.76      3.44 o
   1   4  14      189.12      191.08      8.50 o
   2   4  14       66.74       74.70      5.76 o
   3   4  14        1.75        9.07      3.46 o
   4   4  14       31.87       42.58      7.72 o
   5   4  14        9.82        1.70      6.40 o
  -6   5  14        0.08        0.00      5.17 o
  -5   5  14        0.28        0.00      4.98 o
  -4   5  14       19.44       17.49      3.78 o
  -3   5  14       26.48       26.01      4.17 o
  -2   5  14        1.60        0.00      2.86 o
  -1   5  14        0.09        2.22      2.71 o
   0   5  14      278.85      285.63     10.60 o
   1   5  14       22.58       18.52      3.91 o
   2   5  14       68.79       64.83      5.86 o
   3   5  14       14.87       18.09      4.28 o
   4   5  14        0.76        0.00      3.92 o
  -5   6  14       11.13       10.42      5.27 o
  -4   6  14        7.08        0.96      3.42 o
  -3   6  14        2.46        5.67      3.53 o
  -2   6  14        0.95        4.19      4.99 o
  -1   6  14        0.27        0.42      4.31 o
   0   6  14      109.96      111.67      8.60 o
   1   6  14       31.45       37.53      5.45 o
   2   6  14        2.14        0.00      3.63 o
   3   6  14        4.15        0.81      3.68 o
  -4   7  14        7.19        7.06      5.65 o
  -3   7  14        3.60        0.00      3.25 o
  -2   7  14        2.96        7.76      4.10 o
  -1   7  14        1.85        3.42      3.88 o
   0   7  14        0.77        0.00      3.36 o
   1   7  14      100.01      100.61      9.99 o
   2   7  14       12.54       16.37      4.97 o
  -7   1  15       26.19       19.84      5.32 o
  -6   1  15       10.56       12.81      4.18 o
  -5   1  15       97.94       89.96      7.70 o
  -4   1  15      121.71      119.71      6.47 o
  -3   1  15      148.40      142.57      7.62 o
  -2   1  15      303.29      265.51     13.31 o
  -1   1  15      388.85      370.64     12.56 o
   0   1  15      242.10      223.41      9.55 o
   1   1  15       13.25       15.93      3.67 o
   2   1  15      368.70      333.84     14.27 o
   3   1  15        2.31        1.77      3.24 o
   4   1  15      228.83      227.06     10.62 o
   5   1  15       13.07       20.69      5.96 o
  -7   2  15       58.08       57.24      6.93 o
  -6   2  15       24.32       28.16      5.09 o
  -5   2  15        6.21        7.01      4.02 o
  -4   2  15       75.06       82.56      5.75 o
  -3   2  15      167.95      173.55      8.64 o
  -2   2  15      194.94      187.10      8.90 o
  -1   2  15      198.43      189.71      7.76 o
   0   2  15      166.04      170.01      8.51 o
   1   2  15      215.25      216.09      8.82 o
   2   2  15      210.89      215.99      9.93 o
   3   2  15       52.02       48.93      5.22 o
   4   2  15        1.34        6.93      3.48 o
   5   2  15      201.23      210.28     14.74 o
  -7   3  15       15.01       22.95      7.25 o
  -6   3  15       13.35       13.56      4.76 o
  -5   3  15        9.88        9.38      4.03 o
  -4   3  15       12.70       19.07      3.59 o
  -3   3  15       68.88       60.45      4.26 o
  -2   3  15      125.98      128.68      7.66 o
  -1   3  15      458.65      453.81     12.91 o
   0   3  15        3.32        6.24      2.82 o
   1   3  15       35.08       39.03      4.22 o
   2   3  15      337.88      335.34     12.77 o
   3   3  15        9.38       12.07      4.06 o
   4   3  15      174.30      162.36      9.23 o
   5   3  15        8.20        9.97      5.69 o
  -6   4  15       20.96       27.28      6.76 o
  -5   4  15        0.67        0.00      4.06 o
  -4   4  15       95.09       90.64      5.59 o
  -3   4  15        0.46        2.15      2.93 o
  -2   4  15       15.89       22.67      3.59 o
  -1   4  15       12.41       13.52      3.29 o
   0   4  15       40.53       36.55      4.30 o
   1   4  15      580.03      557.21     15.43 o
   2   4  15        2.48        2.72      2.80 o
   3   4  15        2.20        4.50      3.33 o
   4   4  15        6.73       10.43      4.79 o
  -6   5  15        9.85        0.00      4.64 o
  -5   5  15       52.65       42.71      5.97 o
  -4   5  15        0.17        0.65      3.55 o
  -3   5  15       34.80       37.28      4.75 o
  -2   5  15        4.69        0.00      2.95 o
  -1   5  15        1.30        0.00      2.98 o
   0   5  15      198.29      191.11      8.95 o
   1   5  15      158.55      172.18      9.47 o
   2   5  15       88.33       88.73      7.02 o
   3   5  15        0.29        0.00      3.41 o
   4   5  15       58.69       71.61      7.94 o
  -5   6  15        1.04        1.61      5.32 o
  -4   6  15        0.21        3.43      4.15 o
  -3   6  15        0.71        1.60      3.50 o
  -2   6  15        0.90        0.00      2.95 o
  -1   6  15        6.44        3.98      3.68 o
   0   6  15       36.55       25.14      4.98 o
   1   6  15        0.28        3.53      3.68 o
   2   6  15        5.44        3.35      3.89 o
   3   6  15       10.45        6.64      4.34 o
  -3   7  15        0.00        1.92      3.79 o
  -2   7  15        0.48        0.00      6.46 o
  -1   7  15        0.99        5.76      4.02 o
   0   7  15       13.02       16.21      4.57 o
   1   7  15       16.92       12.43      5.06 o
  -7   0  16       20.17       24.84      7.90 o
  -6   0  16       48.65       55.31      9.34 o
  -5   0  16       16.78       17.20      5.96 o
  -4   0  16      385.79      390.34     17.33 o
  -3   0  16      242.02      229.72     12.95 o
  -2   0  16      517.03      497.38     24.16 o
  -1   0  16      613.30      583.76     26.65 o
   0   0  16      212.33      222.81     15.74 o
   1   0  16      198.61      184.25     19.71 o
   2   0  16       45.79       50.08      8.25 o
   3   0  16      106.77       83.51     10.41 o
   4   0  16      201.40      234.96     14.58 o
   5   0  16       17.77       29.33      8.12 o
  -7   1  16        5.93        0.02      4.99 o
  -6   1  16       45.91       53.82      8.48 o
  -5   1  16       38.10       32.97      5.78 o
  -4   1  16        6.46       13.85      3.10 o
  -3   1  16      452.86      426.63     12.76 o
  -2   1  16      184.73      182.42      8.00 o
  -1   1  16       63.50       56.86      5.31 o
   0   1  16       89.18       81.25      6.93 o
   1   1  16       12.11       15.76      4.01 o
   2   1  16        3.25        6.53      3.29 o
   3   1  16      198.26      181.08      9.41 o
   4   1  16        0.62        0.00      5.57 o
   5   1  16       38.43       46.19      8.41 o
  -7   2  16        6.97       10.69      5.51 o
  -6   2  16        0.41        2.13      3.88 o
  -5   2  16        0.60        0.00      3.55 o
  -4   2  16        0.74        0.00      2.68 o
  -3   2  16      351.75      341.15     12.80 o
  -2   2  16        5.56       12.33      3.38 o
  -1   2  16       20.05       20.93      3.90 o
   0   2  16       47.34       49.81      4.39 o
   1   2  16       21.18       21.04      4.04 o
   2   2  16      201.76      189.78      9.52 o
   3   2  16        1.66        2.95      3.46 o
   4   2  16        0.98        6.25      3.49 o
   5   2  16        9.69        3.18      5.54 o
  -7   3  16        0.20       12.57      4.97 o
  -6   3  16        5.18       10.37      4.42 o
  -5   3  16       14.78       15.01      5.39 o
  -4   3  16      201.20      193.54      9.35 o
  -3   3  16       13.90        8.86      3.12 o
  -2   3  16        4.13        7.47      2.73 o
  -1   3  16      170.95      159.63      8.77 o
   0   3  16       13.28       18.29      3.21 o
   1   3  16      111.78      116.86      8.13 o
   2   3  16       34.01       29.39      4.51 o
   3   3  16       27.81       26.96      4.55 o
   4   3  16        6.85       11.25      4.32 o
  -6   4  16       34.18       40.10      8.33 o
  -5   4  16        0.16        0.00      4.69 o
  -4   4  16        0.42        0.00      3.07 o
  -3   4  16       40.03       47.18      4.66 o
  -2   4  16       10.18       12.03      3.14 o
  -1   4  16       69.71       70.34      5.48 o
   0   4  16        4.74        2.89      2.95 o
   1   4  16        2.20        4.50      3.04 o
   2   4  16       21.64       25.51      3.92 o
   3   4  16       16.38       12.89      4.49 o
   4   4  16       22.06       18.55      6.44 o
  -5   5  16        1.28        0.66      5.47 o
  -4   5  16        0.21        5.73      3.72 o
  -3   5  16        0.97        6.30      3.46 o
  -2   5  16        0.04        0.00      3.11 o
  -1   5  16       26.01       21.24      3.93 o
   0   5  16       61.77       59.38      5.48 o
   1   5  16        1.31        0.00      3.22 o
   2   5  16       20.38       28.86      4.84 o
   3   5  16        8.79       10.01      4.95 o
  -4   6  16        0.00        3.01      5.22 o
  -3   6  16        4.26        0.00      3.46 o
  -2   6  16       14.22       16.34      4.44 o
  -1   6  16       18.22       16.32      4.47 o
   0   6  16       24.24       21.45      4.83 o
   1   6  16        0.41        0.00      3.49 o
   2   6  16        5.37        8.02      4.61 o
  -2   7  16        3.58       11.75      4.77 o
  -1   7  16        0.60        0.00      5.38 o
   0   7  16        0.46        8.93      4.62 o
  -7   1  17        2.33        0.00      4.85 o
  -6   1  17       18.72       31.18      5.68 o
  -5   1  17       28.57       24.48      4.94 o
  -4   1  17       45.42       40.41      4.42 o
  -3   1  17       35.17       31.06      3.92 o
  -2   1  17       10.49       12.14      3.42 o
  -1   1  17       22.59       26.51      4.10 o
   0   1  17       59.92       56.91      6.10 o
   1   1  17       26.63       28.05      5.55 o
   2   1  17       20.03       20.96      5.11 o
   3   1  17        6.71       10.43      4.02 o
   4   1  17        1.00        2.83      4.24 o
  -6   2  17        5.00        4.10      4.45 o
  -5   2  17       76.89       82.39      7.73 o
  -4   2  17       12.69       12.61      3.42 o
  -3   2  17      118.04      135.15      8.27 o
  -2   2  17      123.05      117.27      7.62 o
  -1   2  17       44.13       41.08      4.82 o
   0   2  17      234.74      243.68     12.37 o
   1   2  17        0.06        3.98      3.52 o
   2   2  17       81.21       80.60      6.46 o
   3   2  17       40.31       53.47      7.46 o
   4   2  17        2.74        1.73      3.81 o
  -6   3  17       19.00       10.38      5.23 o
  -5   3  17        4.18        2.55      4.21 o
  -4   3  17       11.48       12.07      3.76 o
  -3   3  17        0.01        0.93      3.02 o
  -2   3  17       85.27       72.32      6.30 o
  -1   3  17       21.10       18.21      3.91 o
   0   3  17        0.03        0.00      2.67 o
   1   3  17       26.72       30.95      4.34 o
   2   3  17        7.45        7.06      3.68 o
   3   3  17        3.60        6.75      3.59 o
   4   3  17       31.26       36.49      5.54 o
  -6   4  17       12.34       16.85      7.32 o
  -5   4  17        8.82        1.43      7.33 o
  -4   4  17        2.13        0.06      5.46 o
  -3   4  17       15.58       12.14      3.58 o
  -2   4  17       37.14       35.68      4.43 o
  -1   4  17        6.80        1.50      3.02 o
   0   4  17      165.06      161.66      8.23 o
   1   4  17        3.33        0.00      3.93 o
   2   4  17        0.30        0.00      3.29 o
   3   4  17        2.29        0.02      3.73 o
  -5   5  17        8.79        6.17      9.52 o
  -4   5  17        0.05        5.71      5.49 o
  -3   5  17       13.65       11.22      3.64 o
  -2   5  17       13.43       12.91      4.01 o
  -1   5  17        0.35        9.02      3.39 o
   0   5  17       58.52       56.58      5.17 o
   1   5  17        1.21        1.13      3.50 o
   2   5  17        6.93       17.87      4.15 o
  -3   6  17        1.92        0.00      3.89 o
  -2   6  17       10.45       12.74      4.29 o
  -1   6  17       67.99       62.53      9.13 o
   0   6  17       21.93       17.59      5.00 o
   1   6  17        7.47        7.67      4.69 o
  -6   0  18       77.20       86.98     11.72 o
  -5   0  18       45.26       31.42      7.94 o
  -4   0  18      113.68      128.90     10.46 o
  -3   0  18       30.62       43.42      6.42 o
  -2   0  18       26.62       45.26      7.68 o
  -1   0  18        0.86        4.84      4.98 o
   0   0  18        0.41        2.60      4.84 o
   1   0  18      328.19      259.24     18.71 o
   2   0  18       15.17       19.56      6.51 o
   3   0  18        0.23        6.00      5.20 o
   4   0  18        0.13        4.98      7.07 o
  -6   1  18        9.63        8.51      4.91 o
  -5   1  18       39.47       42.95      6.46 o
  -4   1  18       20.74       18.75      4.31 o
  -3   1  18        0.82        2.84      2.96 o
  -2   1  18        1.24        0.44      2.89 o
  -1   1  18        6.48       14.83      3.87 o
   0   1  18        1.47        4.73      4.21 o
   1   1  18       18.89       20.95      5.19 o
   2   1  18        0.64        5.18      3.75 o
   3   1  18        2.59        3.38      3.82 o
   4   1  18       46.10       45.19      7.51 o
  -6   2  18       13.52       13.40      4.81 o
  -5   2  18        0.79        0.00      3.43 o
  -4   2  18       10.11       10.14      3.37 o
  -3   2  18        4.41        6.14      3.31 o
  -2   2  18       42.04       44.50      6.15 o
  -1   2  18        0.16        0.00      2.94 o
   0   2  18       31.81       26.33      5.22 o
   1   2  18       75.52       68.21      6.91 o
   2   2  18       10.16        1.47      4.02 o
   3   2  18        0.03        2.82      4.31 o
   4   2  18       25.18       24.16      6.04 o
  -6   3  18        4.04       10.68      5.24 o
  -5   3  18       23.72       25.68      6.94 o
  -4   3  18        1.22        3.74      3.48 o
  -3   3  18       12.62       23.34      4.44 o
  -2   3  18       20.97       30.16      4.45 o
  -1   3  18        6.52       13.35      4.01 o
   0   3  18        0.02        2.35      3.25 o
   1   3  18        0.09        2.13      3.69 o
   2   3  18        0.86        1.11      3.75 o
   3   3  18       53.46       56.39      6.10 o
  -5   4  18        7.20        1.25     16.34 o
  -4   4  18       31.61       25.34      4.64 o
  -3   4  18        0.30        0.00      2.97 o
  -2   4  18       19.18       27.63      4.50 o
  -1   4  18       35.88       34.02      5.00 o
   0   4  18      113.46      131.40      7.59 o
   1   4  18       55.91       66.78      6.73 o
   2   4  18        2.87        2.84      3.67 o
  -4   5  18       14.17       15.25      4.98 o
  -3   5  18       25.45       23.79      5.33 o
  -2   5  18        0.01        1.85      3.51 o
  -1   5  18        9.57       10.70      3.70 o
   0   5  18        2.58        5.77      3.50 o
   1   5  18        1.13        3.07      4.16 o
  -2   6  18        1.57       10.89      5.57 o
  -1   6  18       51.59       59.77      6.93 o
  -6   1  19        4.05        3.35      5.02 o
  -5   1  19       94.81       81.05      8.08 o
  -4   1  19      137.96      139.90      7.77 o
  -3   1  19       12.96       10.07      3.69 o
  -2   1  19       48.28       56.48      6.22 o
  -1   1  19       20.19       22.81      4.54 o
   0   1  19      138.82      142.44      9.93 o
   1   1  19        2.72        5.49      3.81 o
   2   1  19       85.50       87.49      9.85 o
   3   1  19       51.95       61.00      7.43 o
  -6   2  19        1.53        0.00      4.48 o
  -5   2  19       25.30       28.29      5.49 o
  -4   2  19        1.76        1.78      5.49 o
  -3   2  19       42.61       47.68      5.43 o
  -2   2  19        8.07        7.56      4.07 o
  -1   2  19       36.14       48.00      5.96 o
   0   2  19        4.74       12.15      4.30 o
   1   2  19       78.04       89.56      8.20 o
   2   2  19       23.01       19.32      5.32 o
   3   2  19       50.08       65.57      7.52 o
  -5   3  19       13.49       26.62      8.14 o
  -4   3  19       33.22       35.53      5.47 o
  -3   3  19       22.86       22.38      4.63 o
  -2   3  19       28.60       33.22      4.74 o
  -1   3  19       19.91       22.45      4.20 o
   0   3  19        0.28        8.75      4.29 o
   1   3  19        2.29        4.30      3.90 o
   2   3  19        0.99        0.00      4.69 o
  -4   4  19        2.62        6.30      4.23 o
  -3   4  19        0.35        1.63      3.60 o
  -2   4  19        0.33        2.73      3.69 o
  -1   4  19       11.33       11.56      6.71 o
   0   4  19       20.28       23.08      4.54 o
   1   4  19        6.30       13.99      5.03 o
   2   4  19        4.24        9.09      4.30 o
  -3   5  19        0.67        6.13      4.89 o
  -2   5  19       29.78       41.20      6.18 o
  -1   5  19        0.95        3.95      3.74 o
   0   5  19        0.20        2.63      3.56 o
  -5   0  20        4.39        0.00      6.37 o
  -4   0  20        0.03        9.92      6.58 o
  -3   0  20       66.19       56.87      9.23 o
  -2   0  20       78.79       80.50     10.68 o
  -1   0  20       24.93       43.68     10.77 o
   0   0  20        4.80       20.90     13.53 o
   1   0  20        2.14        0.00      6.88 o
   2   0  20      243.02      237.61     33.66 o
  -5   1  20      109.67      123.19      9.92 o
  -4   1  20      109.64      122.71      8.25 o
  -3   1  20       17.61       15.25      4.09 o
  -2   1  20        2.55        0.00      3.63 o
  -1   1  20      118.24      115.46      9.15 o
   0   1  20        1.22        5.43      3.83 o
   1   1  20       58.11       67.51     10.01 o
   2   1  20       12.01        8.37      4.13 o
  -5   2  20        7.85        3.65      9.31 o
  -4   2  20        4.80        2.34      3.65 o
  -3   2  20        5.72        5.94      4.85 o
  -2   2  20        2.03        2.74      3.43 o
  -1   2  20        9.73        4.72      3.51 o
   0   2  20        3.65        3.14      4.19 o
   1   2  20       39.37       43.99      6.36 o
   2   2  20        0.07        0.00      4.11 o
  -4   3  20        0.08        0.00      3.69 o
  -3   3  20       91.38       83.26      6.55 o
  -2   3  20       63.95       80.91      9.01 o
  -1   3  20       79.63      101.29     10.51 o
   0   3  20        2.78        2.69      4.02 o
   1   3  20       78.01       87.94     11.00 o
   2   3  20       16.20       14.45      5.01 o
  -3   4  20       17.28       19.58      4.79 o
  -2   4  20       17.58       31.42      5.79 o
  -1   4  20        0.05        2.30      3.91 o
   0   4  20       56.79       60.15      7.33 o
   1   4  20        0.06        8.72      5.04 o
  -4   1  21       30.25       30.56      4.63 o
  -3   1  21       35.81       43.85      6.00 o
  -2   1  21       49.22       50.09      6.78 o
  -1   1  21       31.01       31.87      6.30 o
   0   1  21      139.42      126.97      9.77 o
   1   1  21        4.52        4.98      4.41 o
  -4   2  21       24.84       28.78      5.00 o
  -3   2  21       21.22       31.02      4.95 o
  -2   2  21       32.30       31.29      5.49 o
  -1   2  21       10.65        4.31      4.95 o
   0   2  21       22.21       36.33      6.71 o
   1   2  21       59.90       71.71      8.00 o
  -3   3  21       10.94       16.66      4.83 o
  -2   3  21        2.92        2.39      4.31 o
  -1   3  21        3.70        8.33      4.51 o
   0   3  21        5.80       15.20      4.81 o
  -3   0  22       49.37       49.29      8.50 o
  -2   0  22        0.50        3.83      6.62 o
  -1   0  22       87.55       98.58     12.78 o
   0   0  22       29.75       45.26      9.60 o
  -3   1  22        0.42        2.86      4.19 o
  -2   1  22       13.79       12.48      5.98 o
  -1   1  22       17.23       24.05      5.34 o
   0   1  22       19.95       31.23      5.70 o
  -2   2  22        7.32        8.31      5.77 o
  -1   2  22        7.49        6.59      5.40 o
 
